# Supplementary material for: Forecast of dementia prevalence in Germany and subnational regions until 2060 using microsimulation
Source: Eur J Epidemiol. 2026 May 4;41(5):651–64. doi: 10.1007/s10654-026-01392-4 (PMC13332974; doi:10.1007/s10654-026-01392-4)
Supplement: Supplementary file 2 — Supplementary Material 2 Csv file with results for national dementia prevalence by age and sex (for all scenarios per decades from 2020 to 2060). [file 10654_2026_1392_MOESM2_ESM.csv]

scenario	year	age	prev_percent_female	prev_percent_male
S1	2020	40	0	0.000379937044431738
S1	2020	41	0.00428085523704263	0.00615965043983754
S1	2020	42	0.00830021481746444	0.0108932461873638
S1	2020	43	0.0833678235676698	0.0727353132855414
S1	2020	44	0.0535927454383287	0.0553159376431609
S1	2020	45	0.0600901352028042	0.0607162320823107
S1	2020	46	0.0635172687574434	0.0792857031812741
S1	2020	47	0.0663450447492275	0.0958007082350815
S1	2020	48	0.0757846571816687	0.106044538706257
S1	2020	49	0.0833128611559125	0.126198590016223
S1	2020	50	0.0976098809424058	0.119758605338503
S1	2020	51	0.105959732430139	0.144100961684313
S1	2020	52	0.117721786999788	0.159220270143271
S1	2020	53	0.148744446850396	0.17198191468663
S1	2020	54	0.159026994618207	0.203736634067891
S1	2020	55	0.190847402859682	0.239206991730632
S1	2020	56	0.223031426618823	0.277518545710507
S1	2020	57	0.266868780149945	0.318114865988681
S1	2020	58	0.300962768169552	0.360417521026935
S1	2020	59	0.336082859934031	0.426594728554096
S1	2020	60	0.385928454801841	0.49163531308788
S1	2020	61	0.423003036083721	0.592228199935684
S1	2020	62	0.48565924253627	0.683152051989029
S1	2020	63	0.54457602630618	0.806599415409091
S1	2020	64	0.636459600038651	0.929597304206729
S1	2020	65	0.725258301506422	1.03819528294293
S1	2020	66	0.843149628383116	1.20692580499654
S1	2020	67	1.03646840813407	1.3812917604191
S1	2020	68	1.19702910167022	1.57850852645886
S1	2020	69	1.35952946260087	1.79141499394979
S1	2020	70	1.63625757765947	2.07030831855437
S1	2020	71	1.96625030371592	2.37870594344043
S1	2020	72	2.36244154447677	2.71460644479662
S1	2020	73	2.79601679185296	3.11113963862768
S1	2020	74	3.30977487181425	3.66048367455552
S1	2020	75	3.88137603795967	4.21663139744494
S1	2020	76	4.59073860488771	4.84206404225032
S1	2020	77	5.35574874624535	5.51771748874303
S1	2020	78	6.30481234351035	6.34333591319208
S1	2020	79	7.34035894317364	7.3017644950436
S1	2020	80	8.4686474747008	8.30847656536515
S1	2020	81	9.80929207169008	9.40379022261291
S1	2020	82	11.2304861562424	10.5184335841065
S1	2020	83	12.7620693606886	11.9063949605617
S1	2020	84	14.6481570129248	13.3473099455657
S1	2020	85	16.5863374809423	14.9178619159372
S1	2020	86	18.6278752681567	16.412274637026
S1	2020	87	20.750829100266	18.5325850092058
S1	2020	88	23.0934552339366	20.0958236344088
S1	2020	89	25.1627842539632	22.2765147618558
S1	2020	90	27.5923439597839	24.2162180316032
S1	2020	91	29.8094509350155	26.4953438395415
S1	2020	92	32.2262998336031	28.9553168301417
S1	2020	93	34.1524809078886	30.3150473672615
S1	2020	94	36.0793746241732	32.5767854940175
S1	2020	95	38.0855699712786	34.3010355029586
S1	2020	96	39.0517674652371	35.8613971611467
S1	2020	97	41.1688505804394	36.4264134656884
S1	2020	98	40.7011337139181	37.5586854460094
S1	2020	99	40.0340232492203	37.4351371386212
S1	2020	100	36.0148067894547	32.5114678899083
S1	2030	40	0	0
S1	2030	41	0.00585113339895781	0.00666933440042684
S1	2030	42	0.010166079857946	0.0157323838701664
S1	2030	43	0.0180235417775592	0.0187943976062923
S1	2030	44	0.0240549254130264	0.0228206298493838
S1	2030	45	0.029174720105029	0.0314658620238511
S1	2030	46	0.0351589711236413	0.0425684045993831
S1	2030	47	0.04242807943332	0.0508467750055378
S1	2030	48	0.0493119130489117	0.0645523483491939
S1	2030	49	0.0623663270206863	0.0747275847800163
S1	2030	50	0.0751739740542398	0.0889829320927104
S1	2030	51	0.0731352783791326	0.109433175362208
S1	2030	52	0.0962995324453203	0.126612729643838
S1	2030	53	0.160011378586922	0.179670991136474
S1	2030	54	0.153134264946292	0.190301129912959
S1	2030	55	0.175332203692143	0.219896424582179
S1	2030	56	0.187742165144649	0.267105130700312
S1	2030	57	0.225189183660339	0.299955903090176
S1	2030	58	0.257850544045804	0.346710250169511
S1	2030	59	0.298448553298722	0.406251679034309
S1	2030	60	0.340605780128726	0.461227265593667
S1	2030	61	0.383871028626267	0.537744458374912
S1	2030	62	0.432559911992465	0.60254480388537
S1	2030	63	0.496694989796126	0.707739964720561
S1	2030	64	0.595787134126634	0.849116120032612
S1	2030	65	0.68112960370232	0.981069106392773
S1	2030	66	0.774267175525302	1.14757548568616
S1	2030	67	0.953196374486725	1.3556994866138
S1	2030	68	1.12774628956314	1.54123018318302
S1	2030	69	1.35212838849847	1.78322197475872
S1	2030	70	1.59686684628097	2.04973870297733
S1	2030	71	1.9336828111142	2.32282551047468
S1	2030	72	2.282047322455	2.67350245926264
S1	2030	73	2.6553064606064	3.10356260594655
S1	2030	74	3.20847523324096	3.53270725706051
S1	2030	75	3.74613372692445	4.12486238341538
S1	2030	76	4.36504038107858	4.65316356128017
S1	2030	77	5.13058548349957	5.3282344702132
S1	2030	78	5.88153642273101	6.00016655562958
S1	2030	79	6.85549940989768	6.9485426543302
S1	2030	80	7.93055200229935	7.87260347919968
S1	2030	81	9.25469935523085	8.9478118649948
S1	2030	82	10.4797247247795	10.0666558283206
S1	2030	83	12.0490839932562	11.1812826311528
S1	2030	84	13.6129961709065	12.6588557923838
S1	2030	85	15.4375711201927	14.239942641408
S1	2030	86	17.388166828322	15.7463432676248
S1	2030	87	19.4320790008903	17.6427896617094
S1	2030	88	21.7381820448101	19.2489755546135
S1	2030	89	24.1012860840539	21.598441209254
S1	2030	90	26.4438142671607	23.758358005389
S1	2030	91	28.613955703739	25.6954051746976
S1	2030	92	31.0733638813492	27.8947260959226
S1	2030	93	34.0107740737326	30.8163686179772
S1	2030	94	36.4321980506245	33.645147123408
S1	2030	95	38.8319562184784	36.0351163740302
S1	2030	96	42.045015082373	38.3131497160004
S1	2030	97	43.6514107976005	41.065615898578
S1	2030	98	45.5914678824391	41.8878248974008
S1	2030	99	46.5456902138691	44.5700245700246
S1	2030	100	47.671311318954	44.4247787610619
S1	2040	40	0.000194902899375531	0
S1	2040	41	0.00421973300598435	0.00646073534243743
S1	2040	42	0.00733160461813916	0.0136218214216027
S1	2040	43	0.0161604361370716	0.0170354912239445
S1	2040	44	0.0226568990257533	0.0246238840566831
S1	2040	45	0.0282449807121604	0.0343263729149993
S1	2040	46	0.0365250036242594	0.0372328815865976
S1	2040	47	0.0431574500320494	0.0465841873767686
S1	2040	48	0.053694457616245	0.0580630718862803
S1	2040	49	0.0616219089587082	0.0722268941757318
S1	2040	50	0.0746834665741698	0.0870122880686817
S1	2040	51	0.0838970250213437	0.107940911518746
S1	2040	52	0.097677835420161	0.128379110202157
S1	2040	53	0.117796184902537	0.164674369714082
S1	2040	54	0.142614975220648	0.171845306739
S1	2040	55	0.15345930256062	0.210451674180475
S1	2040	56	0.184275975825054	0.241588514568694
S1	2040	57	0.207264582660884	0.270509599240698
S1	2040	58	0.241680484972173	0.301107219679003
S1	2040	59	0.280705015343257	0.382481937861287
S1	2040	60	0.351037220718917	0.455526638911461
S1	2040	61	0.362645320714455	0.531141438062679
S1	2040	62	0.434729168833379	0.608701393015118
S1	2040	63	0.535294738154374	0.734160543862445
S1	2040	64	0.583590146011817	0.836463907917872
S1	2040	65	0.699588706400931	0.986164206928106
S1	2040	66	0.808485148479338	1.14918231964988
S1	2040	67	0.954642288073247	1.32263737841427
S1	2040	68	1.11357829266946	1.60234503022133
S1	2040	69	1.39300364165822	1.81925473147787
S1	2040	70	1.61551947045352	2.09030114450783
S1	2040	71	1.9494383270044	2.46180108111727
S1	2040	72	2.30106013354537	2.76926482105765
S1	2040	73	2.71238476862951	3.13723159328221
S1	2040	74	3.21421721109823	3.62886417789007
S1	2040	75	3.80775342032315	4.19952798757175
S1	2040	76	4.45602610543103	4.79716611321591
S1	2040	77	5.26330760624277	5.50858058845279
S1	2040	78	6.06398757257859	6.31571135836988
S1	2040	79	6.99795181897981	7.17061099918736
S1	2040	80	8.09454224839942	8.18288460988241
S1	2040	81	9.3930049793029	9.34169633982158
S1	2040	82	10.7680815357538	10.4516814011908
S1	2040	83	12.3020599003132	11.7090296963344
S1	2040	84	14.025866095639	13.2684230622375
S1	2040	85	15.8495882461466	14.9473073100652
S1	2040	86	17.7117199642597	16.4517812940272
S1	2040	87	20.0124680238182	18.277323346802
S1	2040	88	22.0257750054694	20.1533177280662
S1	2040	89	24.3246891085221	22.0173535791757
S1	2040	90	27.0985081008444	24.6522280027143
S1	2040	91	29.5559759308726	26.9028571428571
S1	2040	92	32.0865376688533	29.7277337403377
S1	2040	93	34.8423559112947	32.0290166907448
S1	2040	94	37.4485310724648	34.9975452245175
S1	2040	95	39.5039015415847	37.7474172057546
S1	2040	96	42.3854557312897	40.1177140687298
S1	2040	97	45.4961998618132	42.8506083615406
S1	2040	98	47.2352971602959	44.0963196059652
S1	2040	99	49.1079812206573	47.4208545494797
S1	2040	100	49.7234138631745	47.2935598577637
S1	2050	40	0	0
S1	2050	41	0.00364587801321095	0.00604121357564849
S1	2050	42	0.0123546755117767	0.0111479104761982
S1	2050	43	0.0141893267472922	0.018807598269701
S1	2050	44	0.0229733050195673	0.0246387130443555
S1	2050	45	0.0268011981712124	0.0321504026455188
S1	2050	46	0.0408439008054572	0.0442989826187241
S1	2050	47	0.0433446671611169	0.0561144364110466
S1	2050	48	0.0485705700143822	0.0558170518348255
S1	2050	49	0.0625308910090314	0.0780884242948995
S1	2050	50	0.0684740338276613	0.0966309419668709
S1	2050	51	0.0853011240219388	0.107800447433608
S1	2050	52	0.100130411036266	0.132385102969133
S1	2050	53	0.113085135608082	0.157789023745193
S1	2050	54	0.14038777175398	0.179117683555162
S1	2050	55	0.165873236532966	0.209633652409874
S1	2050	56	0.184847334253248	0.24983706278514
S1	2050	57	0.207600028733568	0.298666781676739
S1	2050	58	0.250882687186071	0.332219496648832
S1	2050	59	0.293987572882654	0.390414323550932
S1	2050	60	0.33983997112864	0.460422309298948
S1	2050	61	0.391098966488154	0.536463912928287
S1	2050	62	0.443774720920903	0.608962007149407
S1	2050	63	0.503204184839322	0.761627019786704
S1	2050	64	0.61048447271474	0.870023318075827
S1	2050	65	0.696230404862519	1.02549087332409
S1	2050	66	0.811697336965586	1.19780608952176
S1	2050	67	0.965483449101631	1.36847618028996
S1	2050	68	1.13898991266912	1.59273894455758
S1	2050	69	1.36698830737115	1.85288197181859
S1	2050	70	1.6775975547868	2.15983387474814
S1	2050	71	1.98218637762955	2.47477901459502
S1	2050	72	2.3353341800845	2.87600713711321
S1	2050	73	2.78230703251722	3.22570221055814
S1	2050	74	3.31327868014248	3.75906446494682
S1	2050	75	3.90361243290371	4.32124208329702
S1	2050	76	4.60482388532144	4.92047423215492
S1	2050	77	5.34866802923754	5.67967289719626
S1	2050	78	6.2063308586659	6.53324359583089
S1	2050	79	7.22969321315519	7.40103310471585
S1	2050	80	8.37494465611344	8.47082499778914
S1	2050	81	9.62760960756685	9.61278493022067
S1	2050	82	11.0893274419888	10.925406472391
S1	2050	83	12.7346289049546	12.2151385510164
S1	2050	84	14.4466729169386	13.7793237739011
S1	2050	85	16.2786756000914	15.411859107385
S1	2050	86	18.3344155474295	17.1689140356411
S1	2050	87	20.6225078394178	19.1380453768483
S1	2050	88	22.7483806087137	21.0718065845914
S1	2050	89	25.4300483374331	23.4710293115201
S1	2050	90	27.7476656797996	25.6186871893864
S1	2050	91	30.4989351059063	28.4885781486613
S1	2050	92	32.954776978743	31.0166451128447
S1	2050	93	35.72940287226	33.6866727309856
S1	2050	94	38.6659918028739	36.2718892858035
S1	2050	95	41.4326723199261	39.399742348804
S1	2050	96	43.4197217289667	41.6972340636463
S1	2050	97	46.3646045115694	43.894538606403
S1	2050	98	48.8740697786798	46.7747499137634
S1	2050	99	50.8832335329341	48.4641638225256
S1	2050	100	52.0139133941624	50.8100381194409
S1	2060	40	0.000185677574605249	0.00018225825265368
S1	2060	41	0.00369374427469637	0.00576839532255244
S1	2060	42	0.0108122174391904	0.0120634537668134
S1	2060	43	0.0135001760495931	0.0227019150561212
S1	2060	44	0.0209629707933857	0.0222727225271188
S1	2060	45	0.0275942789096371	0.0304625805951559
S1	2060	46	0.0383317424407549	0.0418593562031016
S1	2060	47	0.0413924018951944	0.0534930794493381
S1	2060	48	0.0488874231284071	0.06012967588592
S1	2060	49	0.0624203945513413	0.0643859969003555
S1	2060	50	0.0738630578906707	0.0977055701887291
S1	2060	51	0.0873736924284223	0.112969700747158
S1	2060	52	0.0943923788069279	0.131007879625976
S1	2060	53	0.118980537061652	0.153498615298821
S1	2060	54	0.136151352680012	0.18286379632705
S1	2060	55	0.155165544861714	0.2160528772712
S1	2060	56	0.18991885114168	0.256373735935052
S1	2060	57	0.227559429836157	0.296089681219846
S1	2060	58	0.254497423399624	0.334049846046593
S1	2060	59	0.3046244484846	0.394528479514449
S1	2060	60	0.34850386566355	0.463730302155401
S1	2060	61	0.386473429951691	0.549720267099801
S1	2060	62	0.450288454334307	0.652809264975007
S1	2060	63	0.523048681119679	0.751928654211414
S1	2060	64	0.596952924569305	0.888476279252689
S1	2060	65	0.71132707017414	1.02143892873478
S1	2060	66	0.805882906789285	1.22409847461201
S1	2060	67	1.01037197671605	1.40529731213363
S1	2060	68	1.16989359112118	1.67216563952441
S1	2060	69	1.409168693146	1.87811708739354
S1	2060	70	1.66129303527273	2.20886276020867
S1	2060	71	2.02253238132826	2.56311825252596
S1	2060	72	2.40792971097265	2.89304890436802
S1	2060	73	2.83733378367464	3.41525124701278
S1	2060	74	3.40668696625287	3.88498646606553
S1	2060	75	3.98892749202045	4.43583947668097
S1	2060	76	4.61252740309595	5.14421041075265
S1	2060	77	5.44435580295594	5.87890592953564
S1	2060	78	6.30866084440253	6.71684291072392
S1	2060	79	7.33163994774444	7.66674058656777
S1	2060	80	8.55336177906517	8.68048575384432
S1	2060	81	9.89725330364928	9.92615343199936
S1	2060	82	11.2772117216431	11.1559228287351
S1	2060	83	12.9278257954164	12.7913190312997
S1	2060	84	14.7649578334087	14.2198250395472
S1	2060	85	16.80870314783	15.9936454431457
S1	2060	86	18.9639293208382	17.8251236603462
S1	2060	87	21.0914498638194	19.8711531331109
S1	2060	88	23.5294737989194	21.9500019967254
S1	2060	89	26.2109047471371	24.2790115380711
S1	2060	90	28.6424704401023	26.5316039080519
S1	2060	91	31.4728352114107	29.1838410878063
S1	2060	92	34.1612615833347	32.2690981505725
S1	2060	93	37.01861193251	35.2602848842658
S1	2060	94	39.9709529855809	38.0253706250955
S1	2060	95	42.4703168082832	40.6045802801612
S1	2060	96	45.1710845525309	43.4338926573843
S1	2060	97	47.5883109875057	46.6007786762504
S1	2060	98	49.6222334153062	48.7957238536837
S1	2060	99	52.4204344258755	50.901905147953
S1	2060	100	54.3775473352938	54.4780145670353
S2a	2020	40	0	0
S2a	2020	41	0.00505798198191188	0.00636196087201277
S2a	2020	42	0.0067328199228102	0.0101132882773375
S2a	2020	43	0.0833425279384644	0.0717595241373826
S2a	2020	44	0.0470077533775941	0.057992398242355
S2a	2020	45	0.0593614929415475	0.0601696821614267
S2a	2020	46	0.0654162927123429	0.0770590400102285
S2a	2020	47	0.0675297905734475	0.0968907909408753
S2a	2020	48	0.0784759774548366	0.106940285225681
S2a	2020	49	0.0805248757812285	0.124766526372321
S2a	2020	50	0.0925633434467357	0.122774795742859
S2a	2020	51	0.104727514787382	0.144388415860682
S2a	2020	52	0.120963701009348	0.151986239525411
S2a	2020	53	0.151380105541644	0.169135206112271
S2a	2020	54	0.16207594170973	0.206243529177837
S2a	2020	55	0.187650004615527	0.236842178892088
S2a	2020	56	0.223405779018757	0.271136698445829
S2a	2020	57	0.251994003180684	0.30740822343227
S2a	2020	58	0.301228844773304	0.359953718026457
S2a	2020	59	0.329898951455441	0.421782357077879
S2a	2020	60	0.38159283603907	0.497652961035118
S2a	2020	61	0.420792203846716	0.581212282523794
S2a	2020	62	0.499704088721921	0.678374506143359
S2a	2020	63	0.548751251568868	0.818825431176929
S2a	2020	64	0.625552668763389	0.917781059504978
S2a	2020	65	0.738508791905763	1.06446746454792
S2a	2020	66	0.840553749099476	1.19826857016406
S2a	2020	67	1.02272611724033	1.37162204097531
S2a	2020	68	1.18333673064338	1.56776195241424
S2a	2020	69	1.34409528601658	1.78196511502186
S2a	2020	70	1.6338735280003	2.0593616412462
S2a	2020	71	2.00635729235716	2.35484126355791
S2a	2020	72	2.34299960355787	2.69496717435676
S2a	2020	73	2.77960832911067	3.09647424474476
S2a	2020	74	3.30268011810775	3.64214238721946
S2a	2020	75	3.92562081516246	4.15088843577046
S2a	2020	76	4.55778375495103	4.79473071632632
S2a	2020	77	5.33173422460129	5.45170497684917
S2a	2020	78	6.24982260948543	6.34591821901024
S2a	2020	79	7.31235729798964	7.28133953223639
S2a	2020	80	8.41469073414425	8.23560694277619
S2a	2020	81	9.69956633312777	9.29247179543572
S2a	2020	82	11.1483978424223	10.5793362535268
S2a	2020	83	12.7001334997692	11.9774796315177
S2a	2020	84	14.5984097203609	13.2517622024205
S2a	2020	85	16.4247726742353	14.9145004217468
S2a	2020	86	18.6148634519677	16.4105445379172
S2a	2020	87	20.6172687802081	18.3909888250746
S2a	2020	88	22.7629058206232	20.0031393888656
S2a	2020	89	25.1006587371784	21.9333582156784
S2a	2020	90	27.6704634108285	24.508295424137
S2a	2020	91	29.6598144102765	26.2219718309859
S2a	2020	92	32.1734365367491	28.2019203703125
S2a	2020	93	33.9417823810608	30.5278553383859
S2a	2020	94	36.1872983279554	32.8078032022575
S2a	2020	95	38.0338376686294	34.5276572167328
S2a	2020	96	39.4326620726567	36.1236589497459
S2a	2020	97	41.3949546315685	37.9883444852148
S2a	2020	98	40.5229290543292	36.1305361305361
S2a	2020	99	40.1765375854214	37.9184861717613
S2a	2020	100	36.1807709348693	36.8325242718447
S2a	2030	40	0.000175030192708242	0.000339511307424094
S2a	2030	41	0.00428503357752311	0.00666045024643666
S2a	2030	42	0.00765073217506915	0.0102820601268342
S2a	2030	43	0.0134878819810327	0.0185024669955994
S2a	2030	44	0.0200262343670208	0.0186464352843831
S2a	2030	45	0.0242578106827411	0.0284133146113818
S2a	2030	46	0.0284011156877585	0.0363635759840997
S2a	2030	47	0.0457658314955146	0.0474186175881182
S2a	2030	48	0.0470154460063833	0.0637260192308681
S2a	2030	49	0.0570290952074822	0.0720585843286571
S2a	2030	50	0.0664311434930605	0.0840054647396269
S2a	2030	51	0.077057921262143	0.096069355301549
S2a	2030	52	0.0829057339398149	0.112937201115232
S2a	2030	53	0.141306826465498	0.170489348050914
S2a	2030	54	0.141353189212131	0.178384163810718
S2a	2030	55	0.162833045298976	0.213024474145141
S2a	2030	56	0.186681235795528	0.236731628150274
S2a	2030	57	0.220604710627249	0.280738438900667
S2a	2030	58	0.244851675482793	0.3174163143669
S2a	2030	59	0.270633735261618	0.37783958164455
S2a	2030	60	0.31788921560836	0.437333053998848
S2a	2030	61	0.363252480050116	0.496793962435454
S2a	2030	62	0.405893137316881	0.557071412237106
S2a	2030	63	0.474706479199884	0.662486962302429
S2a	2030	64	0.539800738767641	0.771522218609678
S2a	2030	65	0.613530087293307	0.898415843383897
S2a	2030	66	0.756216315057073	1.02512454931774
S2a	2030	67	0.886949605354732	1.22032815043391
S2a	2030	68	1.05396093380339	1.39581447845215
S2a	2030	69	1.21980375125773	1.59426597646013
S2a	2030	70	1.49158811618798	1.88430752779481
S2a	2030	71	1.77097721870084	2.11534842553473
S2a	2030	72	2.14897208199015	2.46434795953041
S2a	2030	73	2.46820147922154	2.87244310366533
S2a	2030	74	2.92800957911157	3.23333071160312
S2a	2030	75	3.44130476750315	3.72785952302661
S2a	2030	76	4.05077907496828	4.2583078268474
S2a	2030	77	4.72659421080053	4.93555129768333
S2a	2030	78	5.46711500928822	5.66347373318293
S2a	2030	79	6.41358001754953	6.41742383945404
S2a	2030	80	7.39075298389812	7.23942490185373
S2a	2030	81	8.46826252061378	8.23005786063993
S2a	2030	82	9.66792189476439	9.24229313142239
S2a	2030	83	11.0728611626654	10.4929192989493
S2a	2030	84	12.6395597584114	11.7850586860989
S2a	2030	85	14.2520238554162	12.9635509801628
S2a	2030	86	16.0547450605235	14.7086307220455
S2a	2030	87	17.9720632646582	16.309071240921
S2a	2030	88	20.0282411084635	17.807873839302
S2a	2030	89	22.1920663853614	19.8898598903636
S2a	2030	90	24.136645742245	21.5718679201917
S2a	2030	91	26.8752032640511	24.1655540720961
S2a	2030	92	29.4201771814142	26.2760191025047
S2a	2030	93	31.6903155064159	28.8833761213834
S2a	2030	94	34.3146274149034	30.7480179248535
S2a	2030	95	36.2916633679044	34.2160514730782
S2a	2030	96	38.6874713171179	35.7952161141418
S2a	2030	97	40.6303003775237	38.1606938307969
S2a	2030	98	43.4245796442206	38.3125497479438
S2a	2030	99	45.9312839059675	42.2838031533684
S2a	2030	100	45.3291068431848	43.735658558972
S2a	2040	40	0	0.000373337713829176
S2a	2040	41	0.00367256919410301	0.0044146374662924
S2a	2040	42	0.00812872808630387	0.0103261210295143
S2a	2040	43	0.0120369183935762	0.0153795696314647
S2a	2040	44	0.0184080700979309	0.0183861424201735
S2a	2040	45	0.0202370237312832	0.027926408328772
S2a	2040	46	0.0295812013337752	0.0277215798730315
S2a	2040	47	0.0362922786809307	0.0405625393231284
S2a	2040	48	0.0450652660335404	0.0455681086092299
S2a	2040	49	0.054601494141821	0.0673320927085096
S2a	2040	50	0.0581475519049969	0.0762452447682355
S2a	2040	51	0.0697576168440082	0.088526855799942
S2a	2040	52	0.0794725762496124	0.105148936987459
S2a	2040	53	0.0929733362258371	0.125624489347754
S2a	2040	54	0.118757533731676	0.147967437418382
S2a	2040	55	0.133168118253289	0.172889664515982
S2a	2040	56	0.145834912942687	0.197522026250891
S2a	2040	57	0.192294496489033	0.238575178805818
S2a	2040	58	0.209989550679206	0.285753093509347
S2a	2040	59	0.235234017289614	0.325671686773687
S2a	2040	60	0.277023259160656	0.388929689197415
S2a	2040	61	0.322280127288659	0.431971800409895
S2a	2040	62	0.356004462885632	0.509776866299345
S2a	2040	63	0.449296669806192	0.610672967747875
S2a	2040	64	0.501356174161313	0.722497221164534
S2a	2040	65	0.567361158751731	0.823820060255469
S2a	2040	66	0.663739864270138	0.95072177958634
S2a	2040	67	0.796281121856934	1.11580708791908
S2a	2040	68	0.967394899585378	1.3305132426181
S2a	2040	69	1.12994903319694	1.52336865930605
S2a	2040	70	1.36681708194363	1.73443794178004
S2a	2040	71	1.63498918033514	2.02809647468132
S2a	2040	72	1.90097013825381	2.30781002907718
S2a	2040	73	2.28114097428608	2.6323459854193
S2a	2040	74	2.70725867867459	3.0434616719326
S2a	2040	75	3.15552667271377	3.54501265939151
S2a	2040	76	3.69486628479434	4.00328365645765
S2a	2040	77	4.35443315160759	4.59812655863096
S2a	2040	78	5.12038494383236	5.27272684061801
S2a	2040	79	5.83276478627207	5.93740016674588
S2a	2040	80	6.8507505523184	6.81458905962943
S2a	2040	81	7.88828584782381	7.70154379263471
S2a	2040	82	8.95902207089377	8.86581524698293
S2a	2040	83	10.3724380502611	9.90515845477678
S2a	2040	84	11.8690047376279	10.9970214430313
S2a	2040	85	13.2710063871331	12.5629867709629
S2a	2040	86	14.9864133452787	13.950329626644
S2a	2040	87	16.9080342750488	15.3226116486192
S2a	2040	88	18.6819635282241	17.1548775213306
S2a	2040	89	20.8095719338771	18.6048608467411
S2a	2040	90	22.9332975559581	20.9129861568886
S2a	2040	91	24.8265256019492	22.7032910271547
S2a	2040	92	27.3750578044462	25.123412413132
S2a	2040	93	29.9360859181955	27.3406553835074
S2a	2040	94	31.9717085242283	29.6078138980018
S2a	2040	95	34.3814910025707	32.2272475539967
S2a	2040	96	36.5224908962301	33.8406993092487
S2a	2040	97	39.282325238112	37.165798240369
S2a	2040	98	40.869821323385	38.7517952735344
S2a	2040	99	43.1463829158354	40.3919089759798
S2a	2040	100	43.5841170323929	41.968085106383
S2a	2050	40	0.000214223130528296	0
S2a	2050	41	0.0019228468388398	0.00394018386142166
S2a	2050	42	0.00626130949026679	0.0081285778443418
S2a	2050	43	0.0104605085037781	0.0126196361538554
S2a	2050	44	0.0147917166386823	0.0194063971247482
S2a	2050	45	0.0211120735410472	0.0309404751380791
S2a	2050	46	0.0293807472438524	0.0274184582563363
S2a	2050	47	0.0374672881753239	0.0389482845051052
S2a	2050	48	0.0394301680404338	0.04499966295799
S2a	2050	49	0.0493031511225304	0.0654820801594724
S2a	2050	50	0.0555360910046442	0.0739299610894942
S2a	2050	51	0.0687155380463672	0.083553333707802
S2a	2050	52	0.0729020613943498	0.0924707220333639
S2a	2050	53	0.0870356450528148	0.116187200817958
S2a	2050	54	0.109433507372164	0.138416057708293
S2a	2050	55	0.121502112180681	0.162474863754262
S2a	2050	56	0.141043723554302	0.193169245279597
S2a	2050	57	0.160856361760908	0.214858335657666
S2a	2050	58	0.203384060664376	0.24469135283863
S2a	2050	59	0.224970347138435	0.297528200871835
S2a	2050	60	0.261956465409877	0.337900419439777
S2a	2050	61	0.29144115660315	0.40131009174915
S2a	2050	62	0.336452825921004	0.47454608816286
S2a	2050	63	0.389089430322869	0.556756380455287
S2a	2050	64	0.460733299044133	0.638138202896551
S2a	2050	65	0.528924559454632	0.767486390350601
S2a	2050	66	0.604959759297862	0.910462003623978
S2a	2050	67	0.734672804715398	1.03467401779676
S2a	2050	68	0.872858411833854	1.19020414747163
S2a	2050	69	1.04096016041992	1.37281658841752
S2a	2050	70	1.23036157366964	1.61191719549874
S2a	2050	71	1.49501694419338	1.86323571590632
S2a	2050	72	1.76118856838717	2.12430261102433
S2a	2050	73	2.1341308544143	2.49231278353074
S2a	2050	74	2.52371973047405	2.8455389345751
S2a	2050	75	2.93446726505305	3.30515259155611
S2a	2050	76	3.44472605461407	3.75920102451825
S2a	2050	77	4.010695727979	4.2997468964686
S2a	2050	78	4.72751707032678	4.95148155562766
S2a	2050	79	5.4699060836345	5.69098533466163
S2a	2050	80	6.31576877316841	6.42544902881027
S2a	2050	81	7.3587680282795	7.44332347654665
S2a	2050	82	8.39715473944958	8.203125
S2a	2050	83	9.60702110115894	9.30746561886051
S2a	2050	84	10.9989631752467	10.4622878389145
S2a	2050	85	12.56421513711	11.6116835111519
S2a	2050	86	14.0671252749833	13.1456943390969
S2a	2050	87	15.8512966270091	14.6250780239364
S2a	2050	88	17.6078849227491	16.2128633112071
S2a	2050	89	19.5379540699391	17.8915721708441
S2a	2050	90	21.5856063416444	19.8835687164101
S2a	2050	91	23.856591311093	21.9509229802841
S2a	2050	92	25.7019376422361	24.1513017330062
S2a	2050	93	28.1700158455776	26.1990608016603
S2a	2050	94	30.4889551335049	28.4168871613553
S2a	2050	95	32.7049661608826	30.2780134438426
S2a	2050	96	35.2390455163043	33.4393415021981
S2a	2050	97	36.9972302504817	35.145482388974
S2a	2050	98	38.9233495790873	37.4771284038317
S2a	2050	99	40.5367723945626	39.0689346463742
S2a	2050	100	41.4038205242115	39.7685577194468
S2a	2060	40	0	0
S2a	2060	41	0.002401244213925	0.00504090332987671
S2a	2060	42	0.00858461600282014	0.00550857471848518
S2a	2060	43	0.00892093141806398	0.0161888321693211
S2a	2060	44	0.0193578568701572	0.0161436472144397
S2a	2060	45	0.0174369857016717	0.0220901601806005
S2a	2060	46	0.023947032158245	0.0292353850482932
S2a	2060	47	0.0265998457979954	0.0390995504487094
S2a	2060	48	0.0351698060414343	0.0381171266070688
S2a	2060	49	0.0376236658706565	0.054601041414985
S2a	2060	50	0.0516628219915417	0.0609308841963915
S2a	2060	51	0.0527260151762713	0.0729318203859955
S2a	2060	52	0.0646282980752265	0.092919674397174
S2a	2060	53	0.0764045207967228	0.106008282016411
S2a	2060	54	0.0888502546271366	0.134194069294977
S2a	2060	55	0.107346553640805	0.143509944252622
S2a	2060	56	0.126635231852263	0.170355254818489
S2a	2060	57	0.152455091623628	0.204332059773547
S2a	2060	58	0.180862140580733	0.230374653350492
S2a	2060	59	0.206307972263654	0.275078969605315
S2a	2060	60	0.233215889156483	0.320086934535497
S2a	2060	61	0.280345914575204	0.372831959694619
S2a	2060	62	0.316311506584175	0.435062577868905
S2a	2060	63	0.356217740485237	0.52315042898707
S2a	2060	64	0.410347766365335	0.61661260452753
S2a	2060	65	0.480185109231472	0.726811058243889
S2a	2060	66	0.553115464757936	0.82515010709395
S2a	2060	67	0.672703995180178	0.966154255777348
S2a	2060	68	0.814271154124146	1.13096867997732
S2a	2060	69	0.968188105117566	1.31470201108084
S2a	2060	70	1.14236929105591	1.48379356241681
S2a	2060	71	1.37362293719789	1.71524063162501
S2a	2060	72	1.62594283732624	2.0132107260083
S2a	2060	73	1.93241231640158	2.31114688386602
S2a	2060	74	2.28768677539646	2.64268279346922
S2a	2060	75	2.70805450842185	3.03330979958148
S2a	2060	76	3.18850261000678	3.49358598583807
S2a	2060	77	3.72826742312672	3.99405669853789
S2a	2060	78	4.34630634282748	4.61328000118956
S2a	2060	79	5.09360920344692	5.34824516927128
S2a	2060	80	5.82898972775382	6.00103581976736
S2a	2060	81	6.80385484712253	6.91453723316358
S2a	2060	82	7.8327886522262	7.74811233900797
S2a	2060	83	8.97629994100032	8.72840732799944
S2a	2060	84	10.3795493833268	9.89820350376253
S2a	2060	85	11.7251958418968	11.248075173579
S2a	2060	86	13.1643532364385	12.5170440181195
S2a	2060	87	14.7859733978235	13.6434618960968
S2a	2060	88	16.49669010821	15.308438507467
S2a	2060	89	18.3744030003809	17.0561021628594
S2a	2060	90	20.2603307447793	18.8251451554558
S2a	2060	91	22.3512849203001	20.7666442501681
S2a	2060	92	24.3202707174653	22.6413617346983
S2a	2060	93	26.7444341702824	24.9139494228911
S2a	2060	94	28.6845447676008	27.2195273281065
S2a	2060	95	30.8192029321226	29.5080106682808
S2a	2060	96	33.3228065357682	31.5739369579014
S2a	2060	97	35.3163984472167	33.8123222748815
S2a	2060	98	36.6453134632394	36.1162044464818
S2a	2060	99	38.6914440572977	37.3003194888179
S2a	2060	100	40.0981100672317	39.5359655753911
S2b	2020	40	0	0.000379670901262785
S2b	2020	41	0.00583394265623298	0.003663476870928
S2b	2020	42	0.00751812759053903	0.012061365113085
S2b	2020	43	0.0856725889074677	0.0738482292900297
S2b	2020	44	0.0474103315820537	0.0547422362963836
S2b	2020	45	0.0610051196089739	0.0652976714155328
S2b	2020	46	0.0664968674154767	0.0766060907894578
S2b	2020	47	0.0656723756729314	0.100901872107699
S2b	2020	48	0.0750823445374816	0.107333972594265
S2b	2020	49	0.0803811929362167	0.126848265172149
S2b	2020	50	0.0958359852365547	0.123302982195106
S2b	2020	51	0.107054550464166	0.146036938105988
S2b	2020	52	0.119773995358581	0.160233720689618
S2b	2020	53	0.14557152739758	0.171612724110431
S2b	2020	54	0.161357284403984	0.209799415304113
S2b	2020	55	0.191149421141847	0.237351952244284
S2b	2020	56	0.230059086374717	0.263889930918262
S2b	2020	57	0.250932838653069	0.310691659884806
S2b	2020	58	0.299847731131323	0.363046309673707
S2b	2020	59	0.328564638250813	0.41126378943294
S2b	2020	60	0.383709946603629	0.495266722817069
S2b	2020	61	0.423719569802975	0.592477879955803
S2b	2020	62	0.478219404592827	0.680275800196793
S2b	2020	63	0.548531756869862	0.801947045796392
S2b	2020	64	0.614514650094884	0.910994601369314
S2b	2020	65	0.739283125100037	1.05331793135925
S2b	2020	66	0.818068819869	1.1934542098849
S2b	2020	67	1.01555861822233	1.36945010357455
S2b	2020	68	1.17248583728917	1.56612277251244
S2b	2020	69	1.36681595370032	1.7575638645272
S2b	2020	70	1.62719744297545	2.04430632476258
S2b	2020	71	1.9697535718111	2.32726996014471
S2b	2020	72	2.34093334007392	2.72490793338894
S2b	2020	73	2.76853474970346	3.1021171090157
S2b	2020	74	3.2690480211534	3.64403494378882
S2b	2020	75	3.86619938728861	4.1742525670687
S2b	2020	76	4.5507560721082	4.81388226208297
S2b	2020	77	5.2718943989842	5.45132433448523
S2b	2020	78	6.26472641591762	6.31125955090614
S2b	2020	79	7.30381491717013	7.28870466774575
S2b	2020	80	8.4078261933283	8.20865925537237
S2b	2020	81	9.71803356944489	9.32569821866374
S2b	2020	82	11.216383007255	10.5418407837904
S2b	2020	83	12.6484566092836	11.8327382054072
S2b	2020	84	14.6356375181448	13.2694822106237
S2b	2020	85	16.4222009287241	14.8358638325076
S2b	2020	86	18.5252041219847	16.4338792841978
S2b	2020	87	20.6397867377541	18.3786819770344
S2b	2020	88	22.9267794185274	19.9803448023503
S2b	2020	89	24.9646561405827	21.9873396419371
S2b	2020	90	27.4926943308007	24.3296589331415
S2b	2020	91	29.6160877513711	26.1308562197092
S2b	2020	92	32.2009318046864	28.0495800680633
S2b	2020	93	34.1930907285238	30.3018285966072
S2b	2020	94	36.6094310609944	32.9491945477076
S2b	2020	95	37.8676198693455	34.5726613421463
S2b	2020	96	39.1619607712099	36.5169335411648
S2b	2020	97	40.6556066360184	38.0695314187001
S2b	2020	98	40.6076234990733	37.1341695172938
S2b	2020	99	39.9186193349235	38.0458919319023
S2b	2020	100	36.536589682329	35.1351351351351
S2b	2030	40	0	0
S2b	2030	41	0.00308756329504755	0.00482730724478942
S2b	2030	42	0.00881003530791073	0.0104179758038378
S2b	2030	43	0.0121330796620937	0.0174864188813355
S2b	2030	44	0.0153269726396879	0.0235223462289175
S2b	2030	45	0.024217131464191	0.0315890969652966
S2b	2030	46	0.0279613081286812	0.0310764930426878
S2b	2030	47	0.0361143001032074	0.0422367369103827
S2b	2030	48	0.0506402617088725	0.0546393800913968
S2b	2030	49	0.0542890042290097	0.0671630334663801
S2b	2030	50	0.0652575797125806	0.0775264342390334
S2b	2030	51	0.0781576703170681	0.0965806528638302
S2b	2030	52	0.0911374438561597	0.11302443610044
S2b	2030	53	0.145072387018818	0.163210288077088
S2b	2030	54	0.136416581906251	0.174095963860204
S2b	2030	55	0.15633319159124	0.19843524629573
S2b	2030	56	0.182929129106476	0.239230031846973
S2b	2030	57	0.208217931471077	0.269474444249251
S2b	2030	58	0.246898078024815	0.314560401453667
S2b	2030	59	0.26295704529143	0.375513758895709
S2b	2030	60	0.303799109523852	0.40898163717424
S2b	2030	61	0.338573752624926	0.479861044977023
S2b	2030	62	0.393042699055951	0.539738016082744
S2b	2030	63	0.45275813008719	0.645187224890961
S2b	2030	64	0.527091345799626	0.740164185065918
S2b	2030	65	0.61900503007239	0.877935952194387
S2b	2030	66	0.697000826452664	1.0132887477856
S2b	2030	67	0.840190725217258	1.18183696180937
S2b	2030	68	1.03075287387878	1.34191966297434
S2b	2030	69	1.20744542563613	1.5604599523306
S2b	2030	70	1.42739573285665	1.81196359571839
S2b	2030	71	1.6890380107213	2.06164003412941
S2b	2030	72	1.9828744826746	2.38330132505503
S2b	2030	73	2.38166578617443	2.76123468741159
S2b	2030	74	2.77659889408058	3.08348959816213
S2b	2030	75	3.33486870407467	3.62931887912696
S2b	2030	76	3.88265588898747	4.13094757073746
S2b	2030	77	4.50954599300857	4.76821153751616
S2b	2030	78	5.31207044505479	5.47861928481627
S2b	2030	79	6.16699295502937	6.20677662777091
S2b	2030	80	7.10125412707773	6.90634770784434
S2b	2030	81	8.12658681973728	7.93450197708458
S2b	2030	82	9.41038997914141	9.06100349454247
S2b	2030	83	10.6598832747461	10.2315763678489
S2b	2030	84	12.2805694637148	11.3611342785655
S2b	2030	85	13.8326839468656	12.6821370750135
S2b	2030	86	15.6219519247451	14.0729168454966
S2b	2030	87	17.4227873542259	15.6940902676339
S2b	2030	88	19.3286303107165	17.2983955720591
S2b	2030	89	21.4857700471817	19.3042205908323
S2b	2030	90	23.6230465854165	21.2359501611919
S2b	2030	91	26.1535395878845	23.3809225205256
S2b	2030	92	28.3357901937548	25.7057382644661
S2b	2030	93	31.0382231404959	27.9705117085863
S2b	2030	94	33.5529213153259	29.8409568311399
S2b	2030	95	36.1129984842942	32.8661574227831
S2b	2030	96	37.2876806870902	33.9216304233638
S2b	2030	97	39.2880505887484	37.7777777777778
S2b	2030	98	42.3705612368146	39.2103098437072
S2b	2030	99	44.1028938906752	39.0980939098094
S2b	2030	100	44.3550598775025	42.4615384615385
S2b	2040	40	0	0
S2b	2040	41	0.00387372433415521	0.00333876191288799
S2b	2040	42	0.00808729659004916	0.00796271228498362
S2b	2040	43	0.00893733181787272	0.0146343722502663
S2b	2040	44	0.0151308527787423	0.0198275558553367
S2b	2040	45	0.0218147981552017	0.0280103211540994
S2b	2040	46	0.0273535787286581	0.0316758734210126
S2b	2040	47	0.033508951807207	0.0350101511391834
S2b	2040	48	0.0398694232861806	0.0482893034834544
S2b	2040	49	0.0440431248512057	0.0579364460903063
S2b	2040	50	0.0519968967986192	0.0713411491883535
S2b	2040	51	0.0730865977860988	0.0826057489136068
S2b	2040	52	0.0758145179921192	0.102160674356077
S2b	2040	53	0.080188679245283	0.116267273017136
S2b	2040	54	0.106313948163455	0.141256024512553
S2b	2040	55	0.116033755274262	0.163690331054348
S2b	2040	56	0.13840629037187	0.182797008118096
S2b	2040	57	0.162755092026146	0.213851843175315
S2b	2040	58	0.200893978203003	0.261561789234268
S2b	2040	59	0.227788072470801	0.296486860402042
S2b	2040	60	0.255091050091912	0.338999423969317
S2b	2040	61	0.308031695908159	0.388522676080941
S2b	2040	62	0.364576806079318	0.47191011235955
S2b	2040	63	0.396740459882583	0.57750257521947
S2b	2040	64	0.464101191961166	0.662734365834755
S2b	2040	65	0.558455861186482	0.773352566450546
S2b	2040	66	0.617524619235074	0.923942005549532
S2b	2040	67	0.754405334214255	1.05322072752697
S2b	2040	68	0.906539714357304	1.21419335803605
S2b	2040	69	1.06837015337568	1.42895585735648
S2b	2040	70	1.26432951956754	1.61859041725869
S2b	2040	71	1.48965259394095	1.84072691979451
S2b	2040	72	1.79994991774465	2.13227291327432
S2b	2040	73	2.11515958519953	2.46009641695628
S2b	2040	74	2.54933733151337	2.80927601399743
S2b	2040	75	2.92420128603796	3.25614774436377
S2b	2040	76	3.45505356976935	3.71230504725477
S2b	2040	77	4.06634110314787	4.33572399115266
S2b	2040	78	4.72522781315332	4.84430542743383
S2b	2040	79	5.47185460162965	5.57141822620858
S2b	2040	80	6.38116581977944	6.29279352134817
S2b	2040	81	7.36045380026792	7.25686196988423
S2b	2040	82	8.47643802817971	8.20689111517067
S2b	2040	83	9.52234424653692	9.24334214896365
S2b	2040	84	10.9593791478829	10.4231881083115
S2b	2040	85	12.4361536018631	11.5546887822586
S2b	2040	86	14.045734421228	12.9641228503928
S2b	2040	87	15.7377422456105	14.3665954465627
S2b	2040	88	17.5302744853708	15.8943944604445
S2b	2040	89	19.4277171726875	17.5361709791679
S2b	2040	90	21.362613028234	19.5278094927418
S2b	2040	91	23.755268825121	21.5283320031923
S2b	2040	92	25.7008033256559	23.7438516391707
S2b	2040	93	28.0818296435882	25.2043036039744
S2b	2040	94	30.3405112623027	28.0827566424038
S2b	2040	95	32.4803586936764	29.318335208099
S2b	2040	96	34.9571236698006	32.8665911934696
S2b	2040	97	36.2837370242215	34.4361917623228
S2b	2040	98	38.4630265512405	36.4669421487603
S2b	2040	99	39.770940938693	37.8128846942963
S2b	2040	100	41.186881832379	40.8420678628531
S2b	2050	40	0	0
S2b	2050	41	0.0015008576329331	0.00312988392303824
S2b	2050	42	0.00753369760156366	0.00791388074390479
S2b	2050	43	0.00939147335884003	0.00956737525039615
S2b	2050	44	0.0151984193643861	0.0141608988485055
S2b	2050	45	0.0216709910144191	0.0185520240832049
S2b	2050	46	0.0280210157618214	0.0262233668929993
S2b	2050	47	0.0301930044539489	0.0326273346619085
S2b	2050	48	0.0324352092633458	0.045432478726425
S2b	2050	49	0.0401260892366898	0.0466671007792321
S2b	2050	50	0.0471851459674348	0.0609999419885278
S2b	2050	51	0.0655787651128401	0.0733517508090786
S2b	2050	52	0.0620850155770189	0.092764048144719
S2b	2050	53	0.0709649924810901	0.0988175902471335
S2b	2050	54	0.101847014467934	0.124622615307481
S2b	2050	55	0.107193453098626	0.150300783308798
S2b	2050	56	0.132865753990119	0.169334391146179
S2b	2050	57	0.147941507311586	0.189379987171033
S2b	2050	58	0.171355405665297	0.23277491837138
S2b	2050	59	0.193698171271395	0.270067491119364
S2b	2050	60	0.228990651360479	0.311489532732756
S2b	2050	61	0.264433304967557	0.356032898492783
S2b	2050	62	0.306886289593885	0.431675945734065
S2b	2050	63	0.346004028654136	0.507348949534
S2b	2050	64	0.401598388269591	0.581374279753369
S2b	2050	65	0.473868112891911	0.676191058010351
S2b	2050	66	0.539962097838968	0.794848792506683
S2b	2050	67	0.641960697968845	0.923515614220669
S2b	2050	68	0.783666259966518	1.11936282423851
S2b	2050	69	0.940640498038182	1.2501196668475
S2b	2050	70	1.11628734822748	1.41638123817547
S2b	2050	71	1.33691818652839	1.63617753712223
S2b	2050	72	1.61865797179706	1.90757854179675
S2b	2050	73	1.89092029147556	2.21193711024083
S2b	2050	74	2.26434528711856	2.5745987288592
S2b	2050	75	2.62332364446604	2.8952016897828
S2b	2050	76	3.06433900879543	3.32956232272572
S2b	2050	77	3.56886609981426	3.81309662599702
S2b	2050	78	4.19940935024584	4.39298223094273
S2b	2050	79	4.94337778179099	5.04873186143221
S2b	2050	80	5.73130242254162	5.74134567930248
S2b	2050	81	6.49721633483087	6.5658923918487
S2b	2050	82	7.52511351700237	7.44260405723786
S2b	2050	83	8.6104738197834	8.42058669231442
S2b	2050	84	9.94438104780725	9.381277019289
S2b	2050	85	11.2567688113276	10.5704322124852
S2b	2050	86	12.6013203436875	11.7775618299911
S2b	2050	87	14.1994456382946	13.2594606457739
S2b	2050	88	15.762913050586	14.614219269103
S2b	2050	89	17.6571722365039	15.961790308913
S2b	2050	90	19.3191958931056	17.8288166573949
S2b	2050	91	21.3059716663859	19.5137088459344
S2b	2050	92	23.4771689980883	21.6139334617722
S2b	2050	93	25.5075348558645	23.7712746000887
S2b	2050	94	27.4687699462022	25.5996681951197
S2b	2050	95	29.860470741183	27.3447055037013
S2b	2050	96	31.7421198691132	30.2506209076541
S2b	2050	97	33.7117313178249	32.0551742344245
S2b	2050	98	35.6245380635625	33.2353250026252
S2b	2050	99	37.0712935457737	35.9369527145359
S2b	2050	100	37.7502221846037	36.9301945842972
S2b	2060	40	0	0
S2b	2060	41	0.00278476030639789	0.00305609186971701
S2b	2060	42	0.00455593319179568	0.00764013880177749
S2b	2060	43	0.00766163309533625	0.0120351639171627
S2b	2060	44	0.0136027391621071	0.0146411608348948
S2b	2060	45	0.0139424640981549	0.0196549031770618
S2b	2060	46	0.0208597211938526	0.0226756954946685
S2b	2060	47	0.0254857743041611	0.0306180334581848
S2b	2060	48	0.0331240671678143	0.0420539686311339
S2b	2060	49	0.0401571978853142	0.0414679263743656
S2b	2060	50	0.0418618718465893	0.0487789770351673
S2b	2060	51	0.046736157195345	0.0606927560951335
S2b	2060	52	0.0566062469462419	0.0755754958922608
S2b	2060	53	0.0602241197599639	0.083187865612573
S2b	2060	54	0.0835640148378954	0.107332388808312
S2b	2060	55	0.104337230113095	0.117436652851317
S2b	2060	56	0.112239190816104	0.144096698393541
S2b	2060	57	0.127956404500302	0.181889166192332
S2b	2060	58	0.15548599980449	0.192622749165818
S2b	2060	59	0.170352709643887	0.237167233818884
S2b	2060	60	0.190329837164308	0.272544119192628
S2b	2060	61	0.222573621580142	0.307953355716813
S2b	2060	62	0.268944253145185	0.384484924047268
S2b	2060	63	0.311522332423617	0.448277405923306
S2b	2060	64	0.360572069222145	0.530907557502322
S2b	2060	65	0.428409148183041	0.611585841894308
S2b	2060	66	0.498220912297848	0.71679145301142
S2b	2060	67	0.586350335863278	0.827116762065622
S2b	2060	68	0.709767095700902	0.969706776389547
S2b	2060	69	0.828642449905701	1.15422824624302
S2b	2060	70	0.988578060648763	1.31802998625459
S2b	2060	71	1.17303048663875	1.47457576054291
S2b	2060	72	1.40823243853962	1.72315038561155
S2b	2060	73	1.63914384249037	1.99078363000926
S2b	2060	74	1.96680487225346	2.28136490720953
S2b	2060	75	2.31887276025456	2.64468229122599
S2b	2060	76	2.73378575002005	3.03771945533292
S2b	2060	77	3.26171420457011	3.49702881229003
S2b	2060	78	3.74181960816697	3.99153064329019
S2b	2060	79	4.38269974304171	4.53906422771933
S2b	2060	80	5.07146214996878	5.17834192913057
S2b	2060	81	5.8921700201556	5.91525823629375
S2b	2060	82	6.78027709002792	6.62391649881917
S2b	2060	83	7.70774911005043	7.58347991080703
S2b	2060	84	8.83654129006581	8.59197451711485
S2b	2060	85	10.1160219195277	9.51561060736204
S2b	2060	86	11.4064933874958	10.738967321552
S2b	2060	87	12.7903779629263	11.9293349481333
S2b	2060	88	14.2803139280481	13.2880973914361
S2b	2060	89	15.8680661829573	14.9451163575398
S2b	2060	90	17.6084313251771	16.300600102602
S2b	2060	91	19.4667589716387	18.159327065809
S2b	2060	92	21.4028842690941	19.7705632090762
S2b	2060	93	23.0466699967753	21.759572310033
S2b	2060	94	25.0011800059787	23.6741905440202
S2b	2060	95	27.193282037889	25.8500027552764
S2b	2060	96	28.7763980904775	27.6600118194198
S2b	2060	97	30.6247835044028	29.7588506926629
S2b	2060	98	32.6352935115782	31.798075859781
S2b	2060	99	34.3790947549699	33.7881687328397
S2b	2060	100	35.4440669487463	36.2894509295287
S2c	2020	40	0	0.000380336597889132
S2c	2020	41	0.00369451422971323	0.00519658488140238
S2c	2020	42	0.00752630244644442	0.0101125802442966
S2c	2020	43	0.0813858853621672	0.0690024112078523
S2c	2020	44	0.0478067908869031	0.054768470096035
S2c	2020	45	0.061409904619843	0.0612709235631511
S2c	2020	46	0.0654286369327901	0.078229694817844
S2c	2020	47	0.0699180526727229	0.0956070059236918
S2c	2020	48	0.0789081775545133	0.109831123046437
S2c	2020	49	0.0799209331836595	0.118915937404548
S2c	2020	50	0.0934536867920259	0.118057533466249
S2c	2020	51	0.103035086460501	0.148381456179205
S2c	2020	52	0.120061414944962	0.154368506099804
S2c	2020	53	0.147975452485167	0.175581981392941
S2c	2020	54	0.161081600885735	0.202642024226553
S2c	2020	55	0.187353697531229	0.236372872959027
S2c	2020	56	0.226078301946695	0.276563745924722
S2c	2020	57	0.247542796049035	0.3131032746196
S2c	2020	58	0.297343605392831	0.355389978280865
S2c	2020	59	0.328200797470359	0.421570746151191
S2c	2020	60	0.38175722524492	0.491688483104086
S2c	2020	61	0.418058937751007	0.585138526321656
S2c	2020	62	0.481350045303534	0.678322778230756
S2c	2020	63	0.552183450353704	0.785045033810784
S2c	2020	64	0.619850907625807	0.907236303454499
S2c	2020	65	0.71501609115749	1.03506837407339
S2c	2020	66	0.833862367919862	1.18337803274275
S2c	2020	67	1.00785808318029	1.39052652978248
S2c	2020	68	1.17741475169574	1.57780158579682
S2c	2020	69	1.35883680627382	1.76204807917148
S2c	2020	70	1.63264401663421	2.04811819559659
S2c	2020	71	1.98754388898178	2.3510981707703
S2c	2020	72	2.32835376075699	2.6725947637343
S2c	2020	73	2.75740409200447	3.07658745817413
S2c	2020	74	3.25024271538626	3.59412871659767
S2c	2020	75	3.86886769416054	4.11957322487486
S2c	2020	76	4.54298638421814	4.7607078222401
S2c	2020	77	5.29581287951563	5.47548725502061
S2c	2020	78	6.29121431004515	6.30082250071353
S2c	2020	79	7.27376069900143	7.21495981957126
S2c	2020	80	8.43387677186892	8.21248510404253
S2c	2020	81	9.62948226985627	9.30523816386333
S2c	2020	82	11.1675168623669	10.4927924907811
S2c	2020	83	12.6217318895761	11.766140064926
S2c	2020	84	14.534765428397	13.2380825919533
S2c	2020	85	16.3247922749628	14.9356579493566
S2c	2020	86	18.4948356763846	16.2390703660245
S2c	2020	87	20.5930612956487	18.4252192631335
S2c	2020	88	22.886935559068	19.9068453003977
S2c	2020	89	25.155644076292	21.9323272356412
S2c	2020	90	27.3235128893328	24.4445555611114
S2c	2020	91	29.6789101954865	26.096461573135
S2c	2020	92	32.1579770177901	28.3159836193692
S2c	2020	93	34.0608682042599	30.9197998317169
S2c	2020	94	35.9941680335338	32.7966420248089
S2c	2020	95	37.8972009164259	34.3845371312309
S2c	2020	96	39.4940476190476	35.066970646908
S2c	2020	97	40.7411101690689	37.2544740288084
S2c	2020	98	40.3891557437108	37.1495327102804
S2c	2020	99	39.1255129475025	38.4498480243161
S2c	2020	100	35.7335890506495	37.9134860050891
S2c	2030	40	0.000175108961551325	0.000169126899295079
S2c	2030	41	0.00325613996603332	0.00550114607209835
S2c	2030	42	0.00831100105159605	0.00994284521144289
S2c	2030	43	0.011133903749089	0.0156292866228271
S2c	2030	44	0.0168688140722653	0.0184664833327511
S2c	2030	45	0.0180986459224083	0.0294172087365805
S2c	2030	46	0.0293305870236869	0.0325388432441227
S2c	2030	47	0.0335671958762201	0.0398124614684247
S2c	2030	48	0.0435348253291688	0.0539256134680504
S2c	2030	49	0.0535997413380224	0.058636492141663
S2c	2030	50	0.0532213236519505	0.0863205556732566
S2c	2030	51	0.0669571182532037	0.0896703015163888
S2c	2030	52	0.0778904725790132	0.103709989157592
S2c	2030	53	0.141025306207725	0.155648249502689
S2c	2030	54	0.123590469145732	0.163951556819124
S2c	2030	55	0.140671330718656	0.193689745836985
S2c	2030	56	0.173512978359694	0.232626397309786
S2c	2030	57	0.206650756922306	0.250279748170132
S2c	2030	58	0.229714197905446	0.300516536889985
S2c	2030	59	0.260902315014488	0.341850957765637
S2c	2030	60	0.300382103705449	0.390463910040832
S2c	2030	61	0.343864796768947	0.447145524639863
S2c	2030	62	0.39259272023389	0.520716637690695
S2c	2030	63	0.44119226404196	0.588820318540726
S2c	2030	64	0.512192389779146	0.7244786591878
S2c	2030	65	0.597544228007302	0.833443016794429
S2c	2030	66	0.685265099565988	0.949631470973305
S2c	2030	67	0.79618472768558	1.14480373600916
S2c	2030	68	0.944015952569117	1.27876701923127
S2c	2030	69	1.14830479334296	1.49030219347425
S2c	2030	70	1.37768061812421	1.72428988595479
S2c	2030	71	1.60007800771246	1.96929432412743
S2c	2030	72	1.92638687873595	2.25157353913809
S2c	2030	73	2.28882284594165	2.64762366453489
S2c	2030	74	2.67207046710082	3.00309718900694
S2c	2030	75	3.12401073716072	3.44983666427849
S2c	2030	76	3.72856739603537	3.97580986444241
S2c	2030	77	4.36064694844071	4.5207113612805
S2c	2030	78	5.04917177514021	5.14260263731369
S2c	2030	79	5.84641061767841	5.96360796112011
S2c	2030	80	6.77656887446173	6.59902875188986
S2c	2030	81	7.82775165663065	7.58872661650576
S2c	2030	82	8.98981881182018	8.43950502890205
S2c	2030	83	10.2553778473698	9.53164338870764
S2c	2030	84	11.6870171003829	10.859310115719
S2c	2030	85	13.1941868698789	11.9602666785986
S2c	2030	86	14.8346834314524	13.3783405904206
S2c	2030	87	16.5534265422981	15.0930401308588
S2c	2030	88	18.5017524005036	16.5922246340513
S2c	2030	89	20.5659310130796	18.3809523809524
S2c	2030	90	22.6818478241712	20.0964280272523
S2c	2030	91	25.084114615785	21.9763393953401
S2c	2030	92	27.1608338477611	24.7482215650228
S2c	2030	93	29.3867857557727	26.3494521883784
S2c	2030	94	32.1026441958448	29.1200136233982
S2c	2030	95	33.9551462170881	31.2909138517937
S2c	2030	96	37.3573392594825	34.5647515052556
S2c	2030	97	38.7698499021101	34.8105436573311
S2c	2030	98	41.3326895219701	38.6066003143007
S2c	2030	99	42.2408323816774	37.7204884667571
S2c	2030	100	42.7365329907314	39.9059024807528
S2c	2040	40	0	0
S2c	2040	41	0.00230948215636349	0.00425338328901185
S2c	2040	42	0.00636028100877912	0.00532593823748175
S2c	2040	43	0.0104679970069283	0.0120112573199374
S2c	2040	44	0.0120317794225522	0.0170147288370063
S2c	2040	45	0.0169014300914598	0.020856494284017
S2c	2040	46	0.025791682276596	0.0306835260699731
S2c	2040	47	0.0261873413301715	0.0397339271749358
S2c	2040	48	0.0357001051847002	0.0379214833066834
S2c	2040	49	0.0417649955009253	0.0492410092708935
S2c	2040	50	0.0538337819481829	0.0673297874049911
S2c	2040	51	0.0545559099778336	0.0742467546983027
S2c	2040	52	0.0724029312611452	0.0805821059854154
S2c	2040	53	0.0830460440551922	0.101995436791833
S2c	2040	54	0.0906483056550597	0.119203467145866
S2c	2040	55	0.10709939148073	0.147253885505639
S2c	2040	56	0.126154050451904	0.164867343306304
S2c	2040	57	0.149596368962777	0.189409812434
S2c	2040	58	0.17873430008284	0.221275426058274
S2c	2040	59	0.199022665798999	0.264222972375886
S2c	2040	60	0.22993423772935	0.318852989067642
S2c	2040	61	0.274440895745614	0.354482923290263
S2c	2040	62	0.302591639603315	0.42107012233692
S2c	2040	63	0.378060283430649	0.513207431550001
S2c	2040	64	0.414692620529572	0.582244431060989
S2c	2040	65	0.475677199960669	0.698557298533465
S2c	2040	66	0.550521622378426	0.81492009848177
S2c	2040	67	0.676065067998252	0.931284829139059
S2c	2040	68	0.813678065054212	1.10113166564598
S2c	2040	69	0.93118432101483	1.2587269344349
S2c	2040	70	1.12184332383877	1.44676656085083
S2c	2040	71	1.34596313864053	1.65131952090215
S2c	2040	72	1.60767580490663	1.90995145138028
S2c	2040	73	1.91776881407646	2.2018393435302
S2c	2040	74	2.24336057836666	2.57019063497976
S2c	2040	75	2.66881243404929	2.90460386479876
S2c	2040	76	3.10422157694885	3.36262212980973
S2c	2040	77	3.59639248251583	3.84980141485043
S2c	2040	78	4.20619658972129	4.41020768932626
S2c	2040	79	4.94536231640224	4.98240228227669
S2c	2040	80	5.72452901964427	5.7018681157623
S2c	2040	81	6.56355484857523	6.47567751621241
S2c	2040	82	7.57360175584652	7.33832882919772
S2c	2040	83	8.61612057132762	8.25407828633893
S2c	2040	84	9.86639229458521	9.33655833813413
S2c	2040	85	11.2237754193139	10.3219306241904
S2c	2040	86	12.6690996497091	11.6859483356923
S2c	2040	87	14.2662192953902	13.0369292111009
S2c	2040	88	15.6970812362397	14.2261626525874
S2c	2040	89	17.5824435415289	15.9769018130306
S2c	2040	90	19.4248366013072	17.3628206680388
S2c	2040	91	21.4131656214884	19.1174377224199
S2c	2040	92	22.8639152876542	21.1430947650511
S2c	2040	93	25.5250945572574	22.9343404997095
S2c	2040	94	27.4981729598051	25.2157001414427
S2c	2040	95	29.7294087373068	28.0244544602615
S2c	2040	96	31.8908323281061	28.082393908989
S2c	2040	97	33.2231739394348	31.3585123014893
S2c	2040	98	34.7023360964582	32.7874818049491
S2c	2040	99	36.9321408290744	36.158861885003
S2c	2040	100	37.2328794354438	36.0013800241504
S2c	2050	40	0	0
S2c	2050	41	0.00235743416865084	0.00436409884476069
S2c	2050	42	0.00565177528541465	0.00525038267212168
S2c	2050	43	0.0128894981279538	0.0083701853996066
S2c	2050	44	0.00937018407427566	0.0170334009507735
S2c	2050	45	0.0189222217842078	0.0198634767960212
S2c	2050	46	0.0176319685027165	0.0212305848180652
S2c	2050	47	0.0205943490645931	0.0292593289736312
S2c	2050	48	0.0292525685642462	0.0313643682541535
S2c	2050	49	0.036040208174218	0.0412527877156764
S2c	2050	50	0.0406584817491687	0.048776880111007
S2c	2050	51	0.0467761437968917	0.0668655578863427
S2c	2050	52	0.0602493654291373	0.0735770256178617
S2c	2050	53	0.0722619297876813	0.0907688603960661
S2c	2050	54	0.0781581853708266	0.105872312229693
S2c	2050	55	0.0899186039526641	0.117654558203491
S2c	2050	56	0.115776603107043	0.139088363726045
S2c	2050	57	0.124403412722274	0.166765098165225
S2c	2050	58	0.137704304688528	0.194568230464227
S2c	2050	59	0.164262806887475	0.218858665822432
S2c	2050	60	0.2027208599261	0.281219285298691
S2c	2050	61	0.217277278340659	0.32946618888295
S2c	2050	62	0.260122894796215	0.350074054126835
S2c	2050	63	0.300675432743521	0.437023566423857
S2c	2050	64	0.341954229201122	0.496403064088503
S2c	2050	65	0.392904799773557	0.593390526339665
S2c	2050	66	0.479988347495304	0.691200662296556
S2c	2050	67	0.540734901602843	0.813228617234617
S2c	2050	68	0.68137210576427	0.927059076278567
S2c	2050	69	0.792828978884917	1.04030354635356
S2c	2050	70	0.939764624036176	1.22065650582199
S2c	2050	71	1.14947121926268	1.4279314831801
S2c	2050	72	1.35041594303218	1.62813459186776
S2c	2050	73	1.62976701054828	1.91382515201731
S2c	2050	74	1.91924613318681	2.16706676212804
S2c	2050	75	2.22232441087083	2.51265453983811
S2c	2050	76	2.69896477782224	2.93182106928772
S2c	2050	77	3.14443202498598	3.31172196183654
S2c	2050	78	3.61983568536499	3.79412214943897
S2c	2050	79	4.22516148394576	4.30172821833043
S2c	2050	80	4.82025840600799	4.96263625126419
S2c	2050	81	5.66142416535256	5.60341726187335
S2c	2050	82	6.45205529923732	6.4107012163466
S2c	2050	83	7.47554154158478	7.23980180547071
S2c	2050	84	8.50720129047125	8.07806543790276
S2c	2050	85	9.64704537491023	9.10297837401173
S2c	2050	86	10.8457825913083	10.1562795625686
S2c	2050	87	12.22708499518	11.3770916052184
S2c	2050	88	13.6179069366136	12.671934293289
S2c	2050	89	15.1321073082882	13.8706470182194
S2c	2050	90	16.7873799338312	15.4393559538454
S2c	2050	91	18.5873880004537	17.0303149220053
S2c	2050	92	20.3471699156261	18.3918564856022
S2c	2050	93	22.2743978899122	20.6344470962609
S2c	2050	94	24.1606049853633	22.5465435934113
S2c	2050	95	25.8363355635615	24.1654393716249
S2c	2050	96	27.4995480021696	26.3187847480629
S2c	2050	97	29.0683021087121	27.6072830212958
S2c	2050	98	30.7538442305288	29.3063291139241
S2c	2050	99	31.9851504493943	30.3609691775177
S2c	2050	100	32.8530491988538	32.0654911838791
S2c	2060	40	0	0
S2c	2060	41	0.00279282801765067	0.00251821659900458
S2c	2060	42	0.0049240331113871	0.00619321047183416
S2c	2060	43	0.0062154721382321	0.011830474596263
S2c	2060	44	0.0125412742292939	0.0127769133427731
S2c	2060	45	0.0166690744218609	0.0194362060525785
S2c	2060	46	0.0144533625654155	0.0202322147895667
S2c	2060	47	0.0293988515106561	0.0278042135512885
S2c	2060	48	0.0267524306633626	0.0284525376106982
S2c	2060	49	0.0348341195335731	0.0396011705192132
S2c	2060	50	0.0343325708308881	0.0511903198139377
S2c	2060	51	0.045972654336048	0.0650897029648944
S2c	2060	52	0.0598808331763609	0.0740477799025165
S2c	2060	53	0.0663407684570194	0.0746879923373541
S2c	2060	54	0.0642546555854558	0.0998544022403088
S2c	2060	55	0.0908693485851299	0.124556705641458
S2c	2060	56	0.106851725296674	0.135932459936663
S2c	2060	57	0.138599223844346	0.1597830912433
S2c	2060	58	0.14479823045038	0.186305290089684
S2c	2060	59	0.158859764598712	0.215346172135905
S2c	2060	60	0.188519530253688	0.248162897770822
S2c	2060	61	0.214010161313633	0.296661122271906
S2c	2060	62	0.253975037346514	0.355370036101083
S2c	2060	63	0.290784585179698	0.415048620246283
S2c	2060	64	0.329619008286792	0.494962395345537
S2c	2060	65	0.392018965294053	0.573033119569033
S2c	2060	66	0.445090467805827	0.675485615164632
S2c	2060	67	0.537221219016767	0.788671594723681
S2c	2060	68	0.652816936061484	0.892442939320839
S2c	2060	69	0.766547381894555	1.04877081301296
S2c	2060	70	0.945528847966646	1.24225102499178
S2c	2060	71	1.11855221759688	1.40411211001867
S2c	2060	72	1.34138922785079	1.60944433418947
S2c	2060	73	1.55885429238072	1.86331320753214
S2c	2060	74	1.84103704195286	2.12033121554127
S2c	2060	75	2.18144083377511	2.45978506978473
S2c	2060	76	2.62396631051192	2.8659446937634
S2c	2060	77	3.02934954474663	3.28234425978438
S2c	2060	78	3.56793068680191	3.75798395678355
S2c	2060	79	4.11275496423313	4.252352736145
S2c	2060	80	4.76680000372971	4.83552823221633
S2c	2060	81	5.50896607550951	5.50717647794361
S2c	2060	82	6.34597206175822	6.24739718479507
S2c	2060	83	7.29016760176214	7.28422805973026
S2c	2060	84	8.37544856674127	8.08641047541891
S2c	2060	85	9.40316428249024	9.02981663813338
S2c	2060	86	10.759391708487	10.1864775383017
S2c	2060	87	12.0592962689383	11.1948261503227
S2c	2060	88	13.4701865698826	12.5910178547179
S2c	2060	89	15.057294878598	13.8363700653105
S2c	2060	90	16.4933048255197	15.3378628347946
S2c	2060	91	18.3544809228039	16.9646336544312
S2c	2060	92	20.0830220861354	18.7380560404378
S2c	2060	93	22.0386479433329	20.4041491542268
S2c	2060	94	23.6029999385259	22.4045164197302
S2c	2060	95	25.5397021118353	23.9853845468318
S2c	2060	96	26.94880970904	26.3007076647065
S2c	2060	97	28.9435753207945	27.2313264244989
S2c	2060	98	30.2264047327825	29.350580781415
S2c	2060	99	31.7477555748624	30.9610853846779
S2c	2060	100	32.9408505333149	32.9915224123052
S3	2020	40	0	0.000379937044431738
S3	2020	41	0.00428085523704263	0.00615965043983754
S3	2020	42	0.00830021481746444	0.0108932461873638
S3	2020	43	0.0833678235676698	0.0727353132855414
S3	2020	44	0.0535927454383287	0.0553159376431609
S3	2020	45	0.0600901352028042	0.0607162320823107
S3	2020	46	0.0635172687574434	0.0792857031812741
S3	2020	47	0.0663450447492275	0.0958007082350815
S3	2020	48	0.0757846571816687	0.106044538706257
S3	2020	49	0.0833128611559125	0.126198590016223
S3	2020	50	0.0976098809424058	0.119758605338503
S3	2020	51	0.105959732430139	0.144100961684313
S3	2020	52	0.117721786999788	0.159220270143271
S3	2020	53	0.148744446850396	0.17198191468663
S3	2020	54	0.159026994618207	0.203736634067891
S3	2020	55	0.190847402859682	0.239206991730632
S3	2020	56	0.223031426618823	0.277518545710507
S3	2020	57	0.266868780149945	0.318114865988681
S3	2020	58	0.300962768169552	0.360417521026935
S3	2020	59	0.336082859934031	0.426594728554096
S3	2020	60	0.385928454801841	0.49163531308788
S3	2020	61	0.423003036083721	0.592228199935684
S3	2020	62	0.48565924253627	0.683152051989029
S3	2020	63	0.54457602630618	0.806599415409091
S3	2020	64	0.636459600038651	0.929597304206729
S3	2020	65	0.725258301506422	1.03819528294293
S3	2020	66	0.843149628383116	1.20692580499654
S3	2020	67	1.03646840813407	1.3812917604191
S3	2020	68	1.19702910167022	1.57850852645886
S3	2020	69	1.35952946260087	1.79141499394979
S3	2020	70	1.63625757765947	2.07030831855437
S3	2020	71	1.96625030371592	2.37870594344043
S3	2020	72	2.36244154447677	2.71460644479662
S3	2020	73	2.79601679185296	3.11113963862768
S3	2020	74	3.30977487181425	3.66048367455552
S3	2020	75	3.88137603795967	4.21663139744494
S3	2020	76	4.59073860488771	4.84206404225032
S3	2020	77	5.35574874624535	5.51771748874303
S3	2020	78	6.30481234351035	6.34333591319208
S3	2020	79	7.34035894317364	7.3017644950436
S3	2020	80	8.4686474747008	8.30847656536515
S3	2020	81	9.80929207169008	9.40379022261291
S3	2020	82	11.2304861562424	10.5184335841065
S3	2020	83	12.7620693606886	11.9063949605617
S3	2020	84	14.6481570129248	13.3473099455657
S3	2020	85	16.5863374809423	14.9178619159372
S3	2020	86	18.6278752681567	16.412274637026
S3	2020	87	20.750829100266	18.5325850092058
S3	2020	88	23.0934552339366	20.0958236344088
S3	2020	89	25.1627842539632	22.2765147618558
S3	2020	90	27.5923439597839	24.2162180316032
S3	2020	91	29.8094509350155	26.4953438395415
S3	2020	92	32.2262998336031	28.9553168301417
S3	2020	93	34.1524809078886	30.3150473672615
S3	2020	94	36.0793746241732	32.5767854940175
S3	2020	95	38.0855699712786	34.3010355029586
S3	2020	96	39.0517674652371	35.8613971611467
S3	2020	97	41.1688505804394	36.4264134656884
S3	2020	98	40.7011337139181	37.5586854460094
S3	2020	99	40.0340232492203	37.4351371386212
S3	2020	100	36.0148067894547	32.5114678899083
S3	2030	40	0	0
S3	2030	41	0.00549833847084334	0.00550088931043852
S3	2030	42	0.010863790138734	0.0104422370255205
S3	2030	43	0.0138218398554438	0.0159547682320621
S3	2030	44	0.0236668244454963	0.0272051165647448
S3	2030	45	0.0288713301054965	0.0348138618851209
S3	2030	46	0.0379905467678432	0.0453752935681768
S3	2030	47	0.0427667076099875	0.0605762631661082
S3	2030	48	0.0526968277185314	0.0526734793320934
S3	2030	49	0.0552422085107636	0.0748736833838018
S3	2030	50	0.074939134363358	0.0839139277849701
S3	2030	51	0.0775720142075426	0.10035239196967
S3	2030	52	0.0924243694738705	0.119420186904371
S3	2030	53	0.150213471069445	0.175501836943501
S3	2030	54	0.156763861493213	0.193798449612403
S3	2030	55	0.181255407780067	0.212620268277267
S3	2030	56	0.196158449388034	0.260282414816283
S3	2030	57	0.229632851005509	0.301967234856756
S3	2030	58	0.25164607339389	0.3338641074525
S3	2030	59	0.299766476900661	0.398373631431171
S3	2030	60	0.351832584360865	0.45166303376705
S3	2030	61	0.387815899289876	0.514818283521545
S3	2030	62	0.442635044673352	0.615445503959181
S3	2030	63	0.522652891949722	0.690053077685646
S3	2030	64	0.570173623632204	0.830065138586641
S3	2030	65	0.677670806986978	0.950809318933296
S3	2030	66	0.782959428465979	1.11273396942323
S3	2030	67	0.926268392699204	1.29751070663812
S3	2030	68	1.12637917592517	1.51038079307291
S3	2030	69	1.30991720578577	1.72384200353723
S3	2030	70	1.6087916463716	1.99577217140486
S3	2030	71	1.87257947823126	2.31548118723611
S3	2030	72	2.25442034782376	2.62416129638432
S3	2030	73	2.6305487049958	3.02521285180245
S3	2030	74	3.10457006200398	3.44516509580092
S3	2030	75	3.69778006641909	4.04407814567801
S3	2030	76	4.36107036524366	4.58737622942676
S3	2030	77	4.99700887570352	5.20437458083797
S3	2030	78	5.84638738377854	5.92512155591572
S3	2030	79	6.80268773791671	6.65061624773601
S3	2030	80	7.85520909641049	7.71043399598438
S3	2030	81	9.01794079398151	8.61189059563813
S3	2030	82	10.4244190777744	9.74342498836771
S3	2030	83	11.9003816271609	10.9887412076368
S3	2030	84	13.5792564727559	12.3691537225802
S3	2030	85	15.135272313395	13.7889798546592
S3	2030	86	17.128334044807	15.2561767595677
S3	2030	87	19.0638258777937	17.1553377922953
S3	2030	88	21.2119405449284	19.0048208354155
S3	2030	89	23.5535764683747	20.8751326431431
S3	2030	90	25.796399751707	23.0814232393789
S3	2030	91	28.1524972356761	25.598206165522
S3	2030	92	30.7665710740944	27.4035944861281
S3	2030	93	33.2674094707521	30.1636317330956
S3	2030	94	35.9914306117591	33.0861244019139
S3	2030	95	38.5130090172879	34.9933005806163
S3	2030	96	41.43473985721	36.5405405405405
S3	2030	97	42.4845488257108	39.7862232779097
S3	2030	98	45.7736846904349	39.5625
S3	2030	99	46.6105449712007	45.027027027027
S3	2030	100	47.194974098975	45.6719817767654
S3	2040	40	0	0.000746615498617828
S3	2040	41	0.00425082166450583	0.00576297086725275
S3	2040	42	0.0108211723967351	0.0132284610339145
S3	2040	43	0.015394388647905	0.0201178277175678
S3	2040	44	0.0199644129493447	0.024038683789606
S3	2040	45	0.0272226523358387	0.0285828510366421
S3	2040	46	0.0342024257412718	0.0362709771730987
S3	2040	47	0.0442121378761001	0.0553553597012981
S3	2040	48	0.0457173966908981	0.0623550289243496
S3	2040	49	0.0662990187745221	0.0733645742726949
S3	2040	50	0.068655452942686	0.0876496339053965
S3	2040	51	0.0833936443187052	0.103483904814001
S3	2040	52	0.0977025203329075	0.126528013718132
S3	2040	53	0.109648944160501	0.140511364462253
S3	2040	54	0.134704258502497	0.183766126540308
S3	2040	55	0.152363088216443	0.208976001254836
S3	2040	56	0.183079200808208	0.23942260982211
S3	2040	57	0.210721717783765	0.271897979295996
S3	2040	58	0.240509139347295	0.316172956650021
S3	2040	59	0.278604105125	0.372961452928095
S3	2040	60	0.331466391437088	0.422102493059782
S3	2040	61	0.373828664020332	0.489714691997676
S3	2040	62	0.440349312084973	0.575442336794617
S3	2040	63	0.499675585194399	0.705012083150696
S3	2040	64	0.584689976332608	0.817517511298865
S3	2040	65	0.665225283037875	0.950561215182095
S3	2040	66	0.778518247990425	1.09453627797936
S3	2040	67	0.939337582426042	1.2869787708642
S3	2040	68	1.08661754467589	1.45883191159535
S3	2040	69	1.31093084988062	1.72255413319044
S3	2040	70	1.57623556529796	1.94981087006653
S3	2040	71	1.86488783413242	2.26991142101664
S3	2040	72	2.21379463153196	2.63963715463874
S3	2040	73	2.65307496842164	3.00243620700203
S3	2040	74	3.09166983643971	3.46157599963963
S3	2040	75	3.59578165676757	3.94177375852769
S3	2040	76	4.29659007187863	4.5500397968869
S3	2040	77	5.0085343055862	5.20906513231693
S3	2040	78	5.86905782506861	5.93276186577335
S3	2040	79	6.7445448056048	6.78277137120223
S3	2040	80	7.86758967440726	7.62537363002325
S3	2040	81	9.05039653607511	8.72071148166523
S3	2040	82	10.2914589890124	9.90182828117806
S3	2040	83	11.7924582746601	11.0307019384954
S3	2040	84	13.3147902953868	12.4472613487939
S3	2040	85	15.1762363870565	13.8464534556628
S3	2040	86	17.1588194745026	15.3455367005973
S3	2040	87	18.9899233357745	17.1125783068822
S3	2040	88	21.2601336622462	18.680456161411
S3	2040	89	23.2966766230877	20.5923683926062
S3	2040	90	25.5267818186485	22.554627520459
S3	2040	91	28.0910022456232	25.3281142067695
S3	2040	92	30.6304335939636	27.3109113931869
S3	2040	93	33.4303161527141	29.6622436670688
S3	2040	94	35.1595666040087	32.31679094883
S3	2040	95	38.0000537331077	34.5914057786418
S3	2040	96	40.3765022866664	36.9925238951453
S3	2040	97	42.7925738724728	39.1061452513966
S3	2040	98	44.1252302025783	41.9036954087346
S3	2040	99	45.8611174982755	42.2786820166733
S3	2040	100	46.3738317757009	45.542557482856
S3	2050	40	0	0.000208925288316898
S3	2050	41	0.00471513106992754	0.00647211354174931
S3	2050	42	0.00962687488620406	0.0104020069754635
S3	2050	43	0.0145968594137408	0.0203340769226169
S3	2050	44	0.0227851896267426	0.0252724565216546
S3	2050	45	0.0277874124992117	0.0332520931519909
S3	2050	46	0.0306576452988053	0.0375672218475935
S3	2050	47	0.0394974384466139	0.0547744095449066
S3	2050	48	0.0507591139125428	0.0544917995364515
S3	2050	49	0.0622249628612271	0.0780450705755598
S3	2050	50	0.0766203914133216	0.0863235748617224
S3	2050	51	0.0908447446593879	0.104920038482536
S3	2050	52	0.0970245192155194	0.117640796337698
S3	2050	53	0.117472860369718	0.158909635424625
S3	2050	54	0.134755119373408	0.177148079112845
S3	2050	55	0.146989551823749	0.204237608081106
S3	2050	56	0.176227470709139	0.230754929515852
S3	2050	57	0.205676974698467	0.276625172890733
S3	2050	58	0.247988691296836	0.318925887361256
S3	2050	59	0.289570837227022	0.362763059818462
S3	2050	60	0.31053751681375	0.422707633622209
S3	2050	61	0.36849478510336	0.509306370841208
S3	2050	62	0.418418455320383	0.576172469542512
S3	2050	63	0.484593489241151	0.678679114297852
S3	2050	64	0.569037092038206	0.802704068471028
S3	2050	65	0.663842120212742	0.966914106960064
S3	2050	66	0.75724709130349	1.09583600703836
S3	2050	67	0.888132667874369	1.24795413459656
S3	2050	68	1.09007914223754	1.4585574392582
S3	2050	69	1.30523274899875	1.67698048053657
S3	2050	70	1.54657710164971	1.93259455954946
S3	2050	71	1.88184621168624	2.27722152130925
S3	2050	72	2.22008378155616	2.59769685361239
S3	2050	73	2.60911681406703	3.0164733527861
S3	2050	74	3.1031550171079	3.43612509708846
S3	2050	75	3.69269122401548	3.96207893025626
S3	2050	76	4.25234722732437	4.54338174128306
S3	2050	77	5.07114890750642	5.13256382121272
S3	2050	78	5.78115602380903	5.90818133033757
S3	2050	79	6.73767705853267	6.72760390114437
S3	2050	80	7.81075274221312	7.66893377464262
S3	2050	81	8.88004406693201	8.75274842770744
S3	2050	82	10.3474655467358	9.87348234562323
S3	2050	83	11.8129936973538	11.069010617018
S3	2050	84	13.4230593672071	12.3449426202867
S3	2050	85	15.0761259082643	13.7349731678275
S3	2050	86	16.9958448091955	15.472838272626
S3	2050	87	18.8850015769284	16.8971178191151
S3	2050	88	21.2551084733116	18.9008793248826
S3	2050	89	23.2853380515136	20.888137291745
S3	2050	90	25.9041491013978	22.6609767880559
S3	2050	91	28.056806373398	24.870332344665
S3	2050	92	30.4640566503178	27.7466825985787
S3	2050	93	33.3518112672425	29.822049498875
S3	2050	94	34.9856047729717	32.3781512605042
S3	2050	95	37.9170731707317	33.9884246009031
S3	2050	96	40.2108055784605	35.9732454439705
S3	2050	97	41.8268180825508	39.8883572567783
S3	2050	98	45.3531279498841	41.580274586719
S3	2050	99	45.655749962614	42.7249357326478
S3	2050	100	46.551724137931	42.4406047516199
S3	2060	40	0	0.000548692830779473
S3	2060	41	0.00555745950001389	0.00578501788836
S3	2060	42	0.010934159955826	0.0101027646126742
S3	2060	43	0.0170419561966752	0.020780641677797
S3	2060	44	0.0196268733310405	0.0273682770090684
S3	2060	45	0.0249983676439038	0.0284503269975482
S3	2060	46	0.03629026950696	0.040252934804883
S3	2060	47	0.0415074742412337	0.0453519006398193
S3	2060	48	0.0554429776783448	0.0584779777252067
S3	2060	49	0.0579436654458041	0.0731443896919745
S3	2060	50	0.0717636315622902	0.0962006604996568
S3	2060	51	0.0834110894336528	0.0961924320751599
S3	2060	52	0.0955037473756408	0.130976916534814
S3	2060	53	0.110565497269308	0.149945135017647
S3	2060	54	0.127743740653191	0.172901306575157
S3	2060	55	0.157150139710307	0.203914483363539
S3	2060	56	0.171615254942728	0.223199790715408
S3	2060	57	0.20594649180477	0.272983379419023
S3	2060	58	0.249580906591861	0.327090839601183
S3	2060	59	0.284075531988361	0.359225840680576
S3	2060	60	0.333856555263222	0.425018393729883
S3	2060	61	0.377586041714804	0.486632844482641
S3	2060	62	0.413969820632058	0.575602863847928
S3	2060	63	0.496967491978465	0.684240838998666
S3	2060	64	0.579682414477807	0.825651678564519
S3	2060	65	0.658247512104342	0.969222169046824
S3	2060	66	0.751935400229655	1.09298911667932
S3	2060	67	0.895209321569118	1.27418082536672
S3	2060	68	1.08022956985622	1.48987408174054
S3	2060	69	1.29568130857348	1.68642220661657
S3	2060	70	1.53444822456884	1.98726240434461
S3	2060	71	1.86487516323669	2.28590642945161
S3	2060	72	2.25062829104835	2.5832424203457
S3	2060	73	2.63714559742825	3.01732890353966
S3	2060	74	3.11051516035605	3.37358803911747
S3	2060	75	3.63253009669637	3.93730806383332
S3	2060	76	4.28552635573411	4.5825913254662
S3	2060	77	4.98702880969636	5.23170514446203
S3	2060	78	5.85009627414618	5.96624491665865
S3	2060	79	6.76263176682797	6.74359193751451
S3	2060	80	7.86240094945289	7.62277912664983
S3	2060	81	8.95878542753859	8.65139858011807
S3	2060	82	10.3395066281536	9.78061869927004
S3	2060	83	11.7364648179589	10.9134604975426
S3	2060	84	13.4172111356322	12.4059473494684
S3	2060	85	15.0337446363234	13.9032443668068
S3	2060	86	17.0125268179503	15.2955228612025
S3	2060	87	19.0356200212109	17.1169982087301
S3	2060	88	21.0168508693733	18.7290827007705
S3	2060	89	23.2212330703901	20.6513132121394
S3	2060	90	25.5701214196937	22.9504731226092
S3	2060	91	27.7543278478307	25.0617392285417
S3	2060	92	30.5396172051863	27.2407301301465
S3	2060	93	32.9029933011108	30.0035868005739
S3	2060	94	35.614947564802	32.6194293042642
S3	2060	95	37.8594590396303	34.6361766253648
S3	2060	96	40.0862068965517	37.5169402198464
S3	2060	97	42.4992453969212	39.7552019583843
S3	2060	98	44.6041196195169	40.5277837373954
S3	2060	99	45.8950969213227	43.4799235181644
S3	2060	100	45.9213138422667	44.629057187017
