# Supplementary material for: Forecast of dementia prevalence in Germany and subnational regions until 2060 using microsimulation
Source: Eur J Epidemiol. 2026 May 4;41(5):651–64. doi: 10.1007/s10654-026-01392-4 (PMC13332974; doi:10.1007/s10654-026-01392-4)
Supplement: Supplementary file 3 — Supplementary Material 3 Csv file with results on regional dementia prevalence and RWA (for all scenarios per decades from 2020 to 2060). [file 10654_2026_1392_MOESM3_ESM.csv]

scenario	year	county_ID	prev_percent	RWA_per100	county_name
S1	2020	01001	1.56942047939861	2.51882948512162	Flensburg
S1	2020	01002	1.33672152307196	2.03623940866723	Kiel
S1	2020	01003	1.79190911866194	2.94701608915598	Lübeck
S1	2020	01004	1.71894715870099	2.95488707498525	Neumünster
S1	2020	01051	1.65836558593998	2.81616161616162	Dithmarschen
S1	2020	01053	1.53963307008785	2.57822066461175	Herzogtum Lauenburg
S1	2020	01054	1.4700872467333	2.39765696365845	Nordfriesland
S1	2020	01055	1.75197030460885	2.99901104334927	Ostholstein
S1	2020	01056	1.54044583660282	2.57053191827734	Pinneberg
S1	2020	01057	1.5189047272943	2.59928164384257	Plön
S1	2020	01058	1.45106604112989	2.45062539125311	Rendsburg-Eckernförde
S1	2020	01059	1.47949901517088	2.51471602961095	Schleswig-Flensburg
S1	2020	01060	1.40415162920665	2.30863875773536	Segeberg
S1	2020	01061	1.53181062669237	2.51912119501052	Steinburg
S1	2020	01062	1.58584752514902	2.70655477828357	Stormarn
S1	2020	02000	1.37375610445835	2.14428678772277	Hamburg
S1	2020	03101	1.59969372895728	2.48964272986458	Braunschweig
S1	2020	03102	2.06820152201137	3.55057963584647	Salzgitter
S1	2020	03103	1.62077466560292	2.64665148705429	Wolfsburg
S1	2020	03151	1.33800303651684	2.19867602329881	Gifhorn
S1	2020	03153	2.14335531093392	3.63168987488274	Goslar
S1	2020	03154	1.87538145702713	3.10770305805336	Helmstedt
S1	2020	03155	1.96748575942788	3.35864859109944	Northeim
S1	2020	03157	1.64748078311146	2.73546091404426	Peine
S1	2020	03158	1.72268010419781	2.88765766152701	Wolfenbüttel
S1	2020	03159	1.620665755501	2.68282221745657	Göttingen
S1	2020	03241	1.53290405037788	2.48548300053967	Region Hannover
S1	2020	03251	1.52925035466288	2.53551422116307	Diepholz
S1	2020	03252	1.94029195799081	3.33903894077076	Hameln-Pyrmont
S1	2020	03254	1.69207898444128	2.82390839833475	Hildesheim
S1	2020	03255	2.06189967982924	3.52657710280374	Holzminden
S1	2020	03256	1.65088613741199	2.7766435279706	Nienburg (Weser)
S1	2020	03257	1.77168961725745	3.01787087927402	Schaumburg
S1	2020	03351	1.44954365179538	2.46602534738128	Celle
S1	2020	03352	1.69628515076961	2.92283436979942	Cuxhaven
S1	2020	03353	1.41066268061784	2.37076039845388	Harburg
S1	2020	03354	1.88920263547129	3.17969221484611	Lüchow-Dannenberg
S1	2020	03355	1.31531105172941	2.14546618466637	Lüneburg
S1	2020	03356	1.61942151146008	2.77274374773469	Osterholz
S1	2020	03357	1.4367354999568	2.37504973525541	Rotenburg (Wümme)
S1	2020	03358	1.62734169034978	2.72302777095109	Heidekreis
S1	2020	03359	1.4107140175313	2.35329486333687	Stade
S1	2020	03360	1.87488873063913	3.18254792709415	Uelzen
S1	2020	03361	1.55321786885121	2.63029085194631	Verden
S1	2020	03401	1.34467688965892	2.2620989668298	Delmenhorst
S1	2020	03402	1.51999360843686	2.47882736156352	Emden
S1	2020	03403	1.29070091160565	1.99346793892431	Oldenburg
S1	2020	03404	1.45906776341559	2.20541073924842	Osnabrück
S1	2020	03405	2.04693748684487	3.44125973106865	Wilhelmshaven
S1	2020	03451	1.36990766773423	2.32902904012414	Ammerland
S1	2020	03452	1.5406640603491	2.60710758278824	Aurich
S1	2020	03453	1.30723466211467	2.25257375205468	Cloppenburg
S1	2020	03454	1.37109386875467	2.27842985366182	Emsland
S1	2020	03455	1.7076509658774	2.95024526979678	Friesland
S1	2020	03456	1.48901413052356	2.4901650092886	Grafschaft Bentheim
S1	2020	03457	1.41258572975575	2.35662524840918	Leer
S1	2020	03458	1.45184080992531	2.43037053403169	Kreis Oldenburg
S1	2020	03459	1.59900481121519	2.66487430597301	Kreis Osnabrück
S1	2020	03460	1.19914733995676	2.01215889988498	Vechta
S1	2020	03461	1.71186941596381	2.87492364080635	Wesermarsch
S1	2020	03462	1.77561282212445	3.07287889775199	Wittmund
S1	2020	04011	1.49871074847233	2.40718467752916	Bremen
S1	2020	04012	1.71254089422028	2.85697652418169	Bremerhaven
S1	2020	05111	1.46519512121199	2.26253117332032	Düsseldorf
S1	2020	05112	1.69232839243864	2.75077525705892	Duisburg
S1	2020	05113	1.79214953908602	2.92361540045295	Essen
S1	2020	05114	1.69404675676925	2.76857786900729	Krefeld
S1	2020	05116	1.63808823304065	2.66593513473073	Mönchengladbach
S1	2020	05117	1.85936685440922	3.07040494235606	Mülheim an der Ruhr
S1	2020	05119	1.87886185425997	3.07529656866556	Oberhausen
S1	2020	05120	1.85713385940129	3.07788663714043	Remscheid
S1	2020	05122	1.6974765903196	2.7429738489544	Solingen
S1	2020	05124	1.60678564203996	2.63251168036088	Wuppertal
S1	2020	05154	1.60033438855821	2.61811743626986	Kleve
S1	2020	05158	1.72578132714277	2.89896281853386	Mettmann
S1	2020	05162	1.5220344879979	2.52445197624561	Rhein-Kreis Neuss
S1	2020	05166	1.67971463057741	2.76180920122624	Viersen
S1	2020	05170	1.73272558417575	2.85081017664766	Wesel
S1	2020	05314	1.30609837272102	2.02222901837895	Bonn
S1	2020	05315	1.29886609721443	1.98235207635936	Köln
S1	2020	05316	1.54717977369426	2.55502945381176	Leverkusen
S1	2020	05334	1.54005418945862	2.44888834694956	Städteregion Aachen
S1	2020	05358	1.71762936611842	2.82013198217677	Düren
S1	2020	05362	1.41592231666508	2.34617340907951	Rhein-Erft-Kreis
S1	2020	05366	1.59196594919644	2.61692326845665	Euskirchen
S1	2020	05370	1.59657108059366	2.59282503819504	Heinsberg
S1	2020	05374	1.62532045869729	2.71001842940514	Oberbergischer Kreis
S1	2020	05378	1.55489473229458	2.59900468771626	Rheinisch-Bergischer Kreis
S1	2020	05382	1.37619799652626	2.2661595313594	Rhein-Sieg-Kreis
S1	2020	05512	1.9467848892411	3.1232383808096	Bottrop
S1	2020	05513	1.89310215665167	3.06639482703019	Gelsenkirchen
S1	2020	05515	1.20685453032684	1.77719839606607	Münster
S1	2020	05554	1.44615133513622	2.3686612155348	Borken
S1	2020	05558	1.51287715720705	2.49021009448036	Coesfeld
S1	2020	05562	1.82465299865393	3.00907098786218	Recklinghausen
S1	2020	05566	1.42902871264301	2.3297399478874	Steinfurt
S1	2020	05570	1.58227394036789	2.61222314343243	Warendorf
S1	2020	05711	1.51060767558518	2.42376516966839	Bielefeld
S1	2020	05754	1.43356779883195	2.33458086552088	Gütersloh
S1	2020	05758	1.60858138727283	2.69020355777986	Herford
S1	2020	05762	1.73398674142778	2.92354678055024	Höxter
S1	2020	05766	1.63069302226129	2.774507475658	Lippe
S1	2020	05770	1.66047318015919	2.78882022159123	Minden-Lübbecke
S1	2020	05774	1.39768981701617	2.20982325505278	Paderborn
S1	2020	05911	1.78204192877889	2.86635344755056	Bochum
S1	2020	05913	1.73056727832663	2.7445770350157	Dortmund
S1	2020	05914	1.84900580828422	3.10981968572014	Hagen
S1	2020	05915	1.77426369729344	2.91790079870886	Hamm
S1	2020	05916	1.89964949951056	3.13392094351024	Herne
S1	2020	05954	1.85263969784802	3.0631195947553	Ennepe-Ruhr-Kreis
S1	2020	05958	1.70984256514877	2.80975634440705	Hochsauerlandkreis
S1	2020	05962	1.68415267056758	2.79356652722366	Märkischer Kreis
S1	2020	05966	1.40113384061564	2.24688029313146	Olpe
S1	2020	05970	1.45458647820486	2.36637696260686	Siegen-Wittgenstein
S1	2020	05974	1.65188692392143	2.72932508171128	Soest
S1	2020	05978	1.84844505042809	3.0384304807106	Unna
S1	2020	06411	1.23373011458449	1.85662626397911	Darmstadt
S1	2020	06412	1.08381203670289	1.61277543510604	Frankfurt am Main
S1	2020	06413	1.34932845440559	2.10445534922934	Offenbach am Main
S1	2020	06414	1.32025936370783	2.15553278929829	Wiesbaden
S1	2020	06431	1.46225075271261	2.4072122848254	Bergstraße
S1	2020	06432	1.34344028078378	2.1880602961684	Darmstadt-Dieburg
S1	2020	06433	1.20669995239624	1.95903402248995	Groß-Gerau
S1	2020	06434	1.39977072720847	2.36922919812387	Hochtaunuskreis
S1	2020	06435	1.4482283808157	2.39065188683021	Main-Kinzig-Kreis
S1	2020	06436	1.3211879717021	2.18540318244975	Main-Taunus-Kreis
S1	2020	06437	1.72664541881982	2.88784998361137	Odenwaldkreis
S1	2020	06438	1.32719046222447	2.18449900875018	Kreis Offenbach
S1	2020	06439	1.46021878569546	2.41923010435716	Rheingau-Taunus-Kreis
S1	2020	06440	1.44003041994604	2.36106632269161	Wetteraukreis
S1	2020	06531	1.35696382517982	2.20073063551171	Gießen
S1	2020	06532	1.64083461722575	2.7217647765337	Lahn-Dill-Kreis
S1	2020	06533	1.57433459087521	2.57812426085887	Limburg-Weilburg
S1	2020	06534	1.41090234771352	2.25049879312991	Marburg-Biedenkopf
S1	2020	06535	1.82084228817047	2.95606728727748	Vogelsbergkreis
S1	2020	06611	1.41520280741044	2.24693239360604	Kassel
S1	2020	06631	1.53864636495909	2.51472620173078	Fulda
S1	2020	06632	1.78247972068359	3.0155886837703	Hersfeld-Rotenburg
S1	2020	06633	1.74860523458269	2.95461575232686	Kreis Kassel
S1	2020	06634	1.77068893718732	2.92866106220574	Schwalm-Eder-Kreis
S1	2020	06635	1.94061711624297	3.24009072254023	Waldeck-Frankenberg
S1	2020	06636	2.11305351694566	3.57093088071349	Werra-Meißner-Kreis
S1	2020	07111	1.66769829339464	2.66617659532359	Koblenz
S1	2020	07131	1.96972417615876	3.30902604726805	Ahrweiler
S1	2020	07132	1.6784409649024	2.78356018147852	Altenkirchen (Westerwald)
S1	2020	07133	1.68353003666326	2.79330209363312	Bad Kreuznach
S1	2020	07134	1.83241836899827	3.04446742502585	Birkenfeld
S1	2020	07135	1.95688884474024	3.28552368245497	Cochem-Zell
S1	2020	07137	1.60724120590982	2.64116790618975	Mayen-Koblenz
S1	2020	07138	1.61371746888328	2.70767613038906	Neuwied
S1	2020	07140	1.68221829196398	2.80937022576812	Rhein-Hunsrück-Kreis
S1	2020	07141	1.728	2.87443267776097	Rhein-Lahn-Kreis
S1	2020	07143	1.52006127378778	2.47923957173859	Westerwaldkreis
S1	2020	07211	1.44788864616996	2.28366411344287	Trier
S1	2020	07231	1.57064213438227	2.5714328704052	Bernkastel-Wittlich
S1	2020	07232	1.64978442678302	2.68025924925736	Eifelkreis-Bitburg-Prüm
S1	2020	07233	1.88921114618552	3.11913013571788	Vulkaneifel
S1	2020	07235	1.57051617631662	2.54922843352745	Trier-Saarburg
S1	2020	07311	1.68907770994885	2.85157202047282	Frankenthal (Pfalz)
S1	2020	07312	1.61218964022157	2.50072056986783	Kaiserslautern
S1	2020	07313	1.58267626556965	2.45009877052805	Landau in der Pfalz
S1	2020	07314	1.38601823708207	2.2651149588419	Ludwigshafen am Rhein
S1	2020	07315	1.19973137882589	1.76981469213612	Mainz
S1	2020	07316	1.85982957888145	3.13259174018668	Neustadt an der Weinstraße
S1	2020	07317	2.43884413568842	4.16333739854494	Pirmasens
S1	2020	07318	1.81374258807115	2.9502709143003	Speyer
S1	2020	07319	1.50089982003599	2.47482640606145	Worms
S1	2020	07320	2.02532297081682	3.34296151558916	Zweibrücken
S1	2020	07331	1.34207487781345	2.17179861271085	Alzey-Worms
S1	2020	07332	1.75049271403963	2.91269656828569	Bad Dürkheim
S1	2020	07333	1.58857383123538	2.58919775560029	Donnersbergkreis
S1	2020	07334	1.42253922064777	2.29017351342406	Germersheim
S1	2020	07335	1.45714008348704	2.43649054459865	Kreis Kaiserslautern
S1	2020	07336	1.93969600256489	3.18710789713136	Kusel
S1	2020	07337	1.68361743780738	2.78198573502493	Südliche Weinstraße
S1	2020	07338	1.50889991827623	2.5117791492468	Rhein-Pfalz-Kreis
S1	2020	07339	1.33487161395513	2.1778527927073	Mainz-Bingen
S1	2020	07340	1.95147858119484	3.24880544791	Südwestpfalz
S1	2020	08111	1.24471340645738	1.86597136610238	Stuttgart
S1	2020	08115	1.18195800012177	1.9220338691209	Böblingen
S1	2020	08116	1.24807324022607	2.00515095664912	Esslingen
S1	2020	08117	1.43329742449594	2.35109816085472	Göppingen
S1	2020	08118	1.19311917036684	1.93004709122079	Ludwigsburg
S1	2020	08119	1.33561204261408	2.18643236807085	Rems-Murr-Kreis
S1	2020	08121	1.48112454875072	2.4139973220723	Heilbronn
S1	2020	08125	1.31639289886214	2.11958667131081	Kreis Heilbronn
S1	2020	08126	1.40252199945568	2.25216694588098	Hohenlohekreis
S1	2020	08127	1.30498473219444	2.10857933425566	Schwäbisch Hall
S1	2020	08128	1.61892008226123	2.67462073324905	Main-Tauber-Kreis
S1	2020	08135	1.46712455743135	2.42399136351083	Heidenheim
S1	2020	08136	1.36104499734261	2.22567706899437	Ostalbkreis
S1	2020	08211	1.87952157632603	3.22128415215427	Baden-Baden
S1	2020	08212	1.32963780330281	2.02944036778357	Karlsruhe
S1	2020	08215	1.35786495610458	2.20988125734495	Kreis Karlsruhe
S1	2020	08216	1.44896823925194	2.36916191438678	Rastatt
S1	2020	08221	1.05881226664965	1.61811035141963	Heidelberg
S1	2020	08222	1.44012569203731	2.20031013728393	Mannheim
S1	2020	08225	1.71860962801195	2.81850414450673	Neckar-Odenwald-Kreis
S1	2020	08226	1.43251858140817	2.3537833687186	Rhein-Neckar-Kreis
S1	2020	08231	1.5292351709995	2.45725285924584	Pforzheim
S1	2020	08235	1.37319692444557	2.23865908361045	Calw
S1	2020	08236	1.36443183278789	2.23170968367941	Enzkreis
S1	2020	08237	1.34768801796917	2.19727795706468	Freudenstadt
S1	2020	08311	1.13131031842034	1.70776243710836	Freiburg im Breisgau
S1	2020	08315	1.23530097072784	2.03419829565497	Breisgau-Hochschwarzwald
S1	2020	08316	1.32371591629677	2.15721539363467	Emmendingen
S1	2020	08317	1.37172669434473	2.23791077390912	Ortenaukreis
S1	2020	08325	1.40039720357047	2.30843026741816	Rottweil
S1	2020	08326	1.42361762400142	2.36612602818568	Schwarzwald-Baar-Kreis
S1	2020	08327	1.23403685186622	2.02567397066824	Tuttlingen
S1	2020	08335	1.33152551800862	2.16049730925009	Konstanz
S1	2020	08336	1.31124764847	2.13212286191365	Lörrach
S1	2020	08337	1.43783882909833	2.35277569392348	Waldshut
S1	2020	08415	1.26484554290005	2.06435874274339	Reutlingen
S1	2020	08416	1.02869796362651	1.62035674339201	Tübingen
S1	2020	08417	1.50435427897942	2.51292007328211	Zollernalbkreis
S1	2020	08421	1.22116797648713	1.90648379052369	Ulm
S1	2020	08425	1.35741309310332	2.2211193536029	Alb-Donau-Kreis
S1	2020	08426	1.18697059848573	1.91971506527031	Biberach
S1	2020	08435	1.30276956171014	2.15699223126637	Bodenseekreis
S1	2020	08436	1.29541178173397	2.1076056304861	Ravensburg
S1	2020	08437	1.35719312355484	2.2159370699125	Sigmaringen
S1	2020	09161	1.28597791951306	2.01262705595022	Ingolstadt
S1	2020	09162	1.10614827392433	1.68002565581656	München
S1	2020	09163	1.29791061297911	2.05598053613309	Rosenheim
S1	2020	09171	1.67707717327025	2.76264117629152	Altötting
S1	2020	09172	1.76912625128248	2.91568283951558	Berchtesgadener Land
S1	2020	09173	1.47340632777526	2.42215889780659	Bad Tölz-Wolfratshausen
S1	2020	09174	1.35968328141225	2.1682432572292	Dachau
S1	2020	09175	1.31607839803934	2.14512497835248	Ebersberg
S1	2020	09176	1.12910390501959	1.82473177226094	Eichstätt
S1	2020	09177	1.16653689271147	1.8117268541632	Erding
S1	2020	09178	1.11785090546474	1.72170932048062	Freising
S1	2020	09179	1.29997825490919	2.1598950683705	Fürstenfeldbruck
S1	2020	09180	1.65926024186951	2.79323371233973	Garmisch-Partenkirchen
S1	2020	09181	1.2978546876852	2.12144695690681	Landsberg am Lech
S1	2020	09182	1.51665623178393	2.54699708137701	Miesbach
S1	2020	09183	1.64924355561327	2.71902861250019	Mühldorf a.Inn
S1	2020	09184	1.33114052353334	2.19869667618713	Kreis München
S1	2020	09185	1.55392678732291	2.50346328913517	Neuburg-Schrobenhausen
S1	2020	09186	1.32103032383203	2.10793117063416	Pfaffenhofen a.d.Ilm
S1	2020	09187	1.505604947816	2.47417834411088	Kreis Rosenheim
S1	2020	09188	1.40409364628854	2.39928149858866	Starnberg
S1	2020	09189	1.74601932194293	2.93143098512226	Traunstein
S1	2020	09190	1.47214295366565	2.46542153117054	Weilheim-Schongau
S1	2020	09261	1.69326634155953	2.70616020468412	Landshut
S1	2020	09262	1.80242928735242	2.81365191333634	Passau
S1	2020	09263	2.17079664140897	3.45246202587866	Straubing
S1	2020	09271	1.62540697626007	2.60534148392349	Deggendorf
S1	2020	09272	1.91160809371672	3.08598199127501	Freyung-Grafenau
S1	2020	09273	1.40289608177172	2.25252331847151	Kelheim
S1	2020	09274	1.33094239408305	2.12901112644043	Kreis Landshut
S1	2020	09275	1.65248727160521	2.69679693541715	Kreis Passau
S1	2020	09276	1.84314077340135	3.00158637388328	Regen
S1	2020	09277	1.85659411011524	3.04099533789624	Rottal-Inn
S1	2020	09278	1.57931291332401	2.53407842883907	Straubing-Bogen
S1	2020	09279	1.45666995604198	2.32400035781376	Dingolfing-Landau
S1	2020	09361	2.11252527655525	3.4547152194211	Amberg
S1	2020	09362	1.34642127741282	1.97684849002606	Regensburg
S1	2020	09363	1.8356679054192	2.95538972352806	Weiden i.d.OPf.
S1	2020	09371	1.77098959958922	2.85946517109648	Amberg-Sulzbach
S1	2020	09372	1.83521600956546	2.95889507527236	Cham
S1	2020	09373	1.51889244709544	2.44420550208492	Neumarkt i.d.OPf.
S1	2020	09374	1.61292021786538	2.60250220983205	Neustadt a.d.Waldnaab
S1	2020	09375	1.38447338734489	2.24850099933378	Kreis Regensburg
S1	2020	09376	1.73074628646424	2.79093816887521	Schwandorf
S1	2020	09377	2.0565033674161	3.37131779280344	Tirschenreuth
S1	2020	09461	1.64299258552759	2.50601825392702	Bamberg
S1	2020	09462	1.49006423725761	2.31167573206169	Bayreuth
S1	2020	09463	1.95760567877582	3.21552489308481	Coburg
S1	2020	09464	2.14240010590649	3.62097255369928	Hof
S1	2020	09471	1.57120737511327	2.51000239373525	Kreis Bamberg
S1	2020	09472	1.76832160844596	2.92868844237906	Kreis Bayreuth
S1	2020	09473	1.87266788333895	3.07214096378649	Kreis Coburg
S1	2020	09474	1.5402304768279	2.46450833401983	Forchheim
S1	2020	09475	2.04881050041017	3.46923183775524	Kreis Hof
S1	2020	09476	2.31865463043578	3.74537379718727	Kronach
S1	2020	09477	1.78443148185397	2.9365867498936	Kulmbach
S1	2020	09478	1.86807051128659	3.06793471141502	Lichtenfels
S1	2020	09479	2.22784946526225	3.78862496277802	Wunsiedel i.Fichtelgebirge
S1	2020	09561	1.69585164901155	2.8021432823973	Ansbach
S1	2020	09562	1.43368036239371	2.1664464993395	Erlangen
S1	2020	09563	1.5703838869766	2.41494031738608	Fürth
S1	2020	09564	1.71452657473004	2.69075194655909	Nürnberg
S1	2020	09565	1.9561452718359	3.25209845505048	Schwabach
S1	2020	09571	1.37567787653551	2.24099650020698	Kreis Ansbach
S1	2020	09572	1.36231993079324	2.22569068921443	Erlangen-Höchstadt
S1	2020	09573	1.58726121130415	2.67596775115787	Kreis Fürth
S1	2020	09574	1.7209689906446	2.84166869968285	Nürnberger Land
S1	2020	09575	1.64217539700382	2.67703943094171	Neustadt a.d.Aisch-Bad Windsheim
S1	2020	09576	1.43991674415034	2.36173100331594	Roth
S1	2020	09577	1.64056352602589	2.68250555183475	Weißenburg-Gunzenhausen
S1	2020	09661	1.62272553916563	2.5713505926388	Aschaffenburg
S1	2020	09662	1.99863653747028	3.3282569569431	Schweinfurt
S1	2020	09663	1.63361301805238	2.46050741981809	Würzburg
S1	2020	09671	1.42302716688228	2.30660009215117	Kreis Aschaffenburg
S1	2020	09672	1.96026543988926	3.29653401797176	Bad Kissingen
S1	2020	09673	1.68857115347583	2.73265552569047	Rhön-Grabfeld
S1	2020	09674	1.71117295280952	2.75694961173755	Haßberge
S1	2020	09675	1.52929425136913	2.46160669734435	Kitzingen
S1	2020	09676	1.57011412549856	2.55691318327974	Miltenberg
S1	2020	09677	1.7509007037274	2.86016803487205	Main-Spessart
S1	2020	09678	1.55814739380212	2.52950596050056	Kreis Schweinfurt
S1	2020	09679	1.28308722907897	2.07698231031318	Kreis Würzburg
S1	2020	09761	1.60446332525024	2.47619940908878	Augsburg
S1	2020	09762	1.75491255452835	2.83213847445585	Kaufbeuren
S1	2020	09763	1.43919624217119	2.30960906254581	Kempten (Allgäu)
S1	2020	09764	1.67956603645112	2.76759667888399	Memmingen
S1	2020	09771	1.24918017784421	2.04221576670365	Aichach-Friedberg
S1	2020	09772	1.33831071133904	2.19559288970281	Kreis Augsburg
S1	2020	09773	1.4153119198965	2.32988850613031	Dillingen a.d.Donau
S1	2020	09774	1.33909508599928	2.18189914282534	Günzburg
S1	2020	09775	1.33354151847932	2.15616789310793	Neu-Ulm
S1	2020	09776	1.4171779883576	2.34237477996479	Lindau (Bodensee)
S1	2020	09777	1.35655334963759	2.25663716814159	Ostallgäu
S1	2020	09778	1.45638219509629	2.40291683546502	Unterallgäu
S1	2020	09779	1.35198746787872	2.21198156682028	Donau-Ries
S1	2020	09780	1.37051907836036	2.26319837925095	Oberallgäu
S1	2020	10041	1.71812157112567	2.79991529494404	Regionalverband Saarbrücken
S1	2020	10042	1.83836987025664	2.98912144959164	Merzig-Wadern
S1	2020	10043	1.89906388621403	3.13861566959743	Neunkirchen
S1	2020	10044	1.79202450631804	2.9472623567303	Saarlouis
S1	2020	10045	1.83023469557603	3.03528564570331	Saarpfalz-Kreis
S1	2020	10046	2.00851650380289	3.29111881906913	St. Wendel
S1	2020	11000	1.40953639767498	2.22341496084479	Berlin
S1	2020	12051	2.39858221456143	4.02181877391517	Brandenburg an der Havel
S1	2020	12052	2.02517289913626	3.41256163939461	Cottbus
S1	2020	12053	2.2069980228976	3.66524129505192	Frankfurt (Oder)
S1	2020	12054	1.6509422366875	2.63881685448002	Potsdam
S1	2020	12060	1.80108255756736	2.90480625177147	Barnim
S1	2020	12061	1.86064162711268	3.04629321134954	Dahme-Spreewald
S1	2020	12062	2.48089860278226	4.20623451692816	Elbe-Elster
S1	2020	12063	1.77637859708142	2.89812076430287	Havelland
S1	2020	12064	1.81145934142286	2.92650855502638	Märkisch-Oderland
S1	2020	12065	1.66816952209197	2.72097221087349	Oberhavel
S1	2020	12066	2.1076984734215	3.5788855035031	Oberspreewald-Lausitz
S1	2020	12067	1.81699031573287	3.00615316183557	Oder-Spree
S1	2020	12068	2.06592386258124	3.36209371552909	Ostprignitz-Ruppin
S1	2020	12069	1.64304728915525	2.69314247519771	Potsdam-Mittelmark
S1	2020	12070	2.61241125427294	4.33729153933467	Prignitz
S1	2020	12071	2.20211346720966	3.63160027790644	Spree-Neiße
S1	2020	12072	1.76609726918644	2.83199018920813	Teltow-Fläming
S1	2020	12073	2.08883323629577	3.47494958072391	Uckermark
S1	2020	13003	1.67855543086134	2.73861725368161	Rostock
S1	2020	13004	1.9290349591794	3.29778477615145	Schwerin
S1	2020	13071	2.17052623129659	3.57550696589775	Mecklenburgische Seenplatte
S1	2020	13072	1.8879117027157	3.08321223597105	Kreis Rostock
S1	2020	13073	2.07817069065513	3.39238897274966	Vorpommern-Rügen
S1	2020	13074	1.76072206504594	2.86223036223036	Nordwestmecklenburg
S1	2020	13075	2.14594816557954	3.48712618456425	Vorpommern-Greifswald
S1	2020	13076	1.80489881899469	2.90359795226765	Ludwigslust-Parchim
S1	2020	14511	2.22448891010895	3.89373583376597	Chemnitz
S1	2020	14521	2.27167540882444	3.97979178469519	Erzgebirgskreis
S1	2020	14522	2.25065675924835	3.89625194242619	Mittelsachsen
S1	2020	14523	2.27822433399637	3.981589933027	Vogtlandkreis
S1	2020	14524	2.22805289989654	3.88618637388918	Zwickau
S1	2020	14612	1.54978865783582	2.52625588221345	Dresden
S1	2020	14625	2.22167085362197	3.80891049916992	Bautzen
S1	2020	14626	2.28474602986957	3.99267298369326	Görlitz
S1	2020	14627	1.9727692884207	3.39877907935984	Meißen
S1	2020	14628	2.0497251238096	3.590421624798	Sächsische Schweiz-Osterzgebirge
S1	2020	14713	1.84524786203844	2.90174819794761	Leipzig
S1	2020	14729	2.01145325183657	3.40030508872345	Kreis Leipzig
S1	2020	14730	2.16805047484606	3.58038101604278	Nordsachsen
S1	2020	15001	2.58499640665598	4.59205719448482	Dessau-Roßlau
S1	2020	15002	2.01349477770589	3.344181762358	Halle (Saale)
S1	2020	15003	2.06693796941859	3.38302366157519	Magdeburg
S1	2020	15081	1.83931706726403	2.99251379038613	Altmarkkreis Salzwedel
S1	2020	15082	2.30697575128327	3.81642628398064	Anhalt-Bitterfeld
S1	2020	15083	1.88002090188174	3.04125291445663	Börde
S1	2020	15084	2.21890334969063	3.74366594980756	Burgenlandkreis
S1	2020	15085	2.13418406122413	3.64751281915737	Harz
S1	2020	15086	2.16482031883275	3.58228708373574	Jerichower Land
S1	2020	15087	2.18907709263878	3.72348297977306	Mansfeld-Südharz
S1	2020	15088	1.92742277987217	3.17943572800083	Saalekreis
S1	2020	15089	2.26213152881994	3.83312231396116	Salzlandkreis
S1	2020	15090	2.110120015751	3.43865522773244	Stendal
S1	2020	15091	2.06551187570595	3.47892027086354	Wittenberg
S1	2020	16051	1.85951273108649	3.00517228623123	Erfurt
S1	2020	16052	2.5264054700556	4.37033538025508	Gera
S1	2020	16053	1.40269843199222	2.22102467377497	Jena
S1	2020	16054	2.27726390958419	4.06320541760722	Suhl
S1	2020	16055	2.08513530211294	3.5234242463787	Weimar
S1	2020	16061	1.77584214736468	2.91644771413558	Eichsfeld
S1	2020	16062	2.03055273534342	3.44137655062025	Nordhausen
S1	2020	16063	1.56260450297624	2.61697469578942	Wartburgkreis
S1	2020	16064	2.03124234856275	3.41494739268602	Unstrut-Hainich-Kreis
S1	2020	16065	2.28598180845372	3.90950267648808	Kyffhäuserkreis
S1	2020	16066	1.93517385986371	3.23650603465911	Schmalkalden-Meiningen
S1	2020	16067	1.80864613770885	3.01283011332435	Gotha
S1	2020	16068	1.86046511627907	3.07865590388586	Sömmerda
S1	2020	16069	2.16671381737698	3.53477765108324	Hildburghausen
S1	2020	16070	1.94062018096353	3.23770555323073	Ilm-Kreis
S1	2020	16071	1.71979962603015	2.81610281610282	Weimarer Land
S1	2020	16072	2.05652658981034	3.40832049306626	Sonneberg
S1	2020	16073	2.11439121638874	3.61866984889994	Saalfeld-Rudolstadt
S1	2020	16074	1.75813814435361	2.94106332230515	Saale-Holzland-Kreis
S1	2020	16075	2.13757697509224	3.56540592628282	Saale-Orla-Kreis
S1	2020	16076	2.28636783345925	3.92577245293217	Greiz
S1	2020	16077	2.26445293567331	3.92290869327501	Altenburger Land
S1	2030	01001	1.53887355279964	2.52770493190085	Flensburg
S1	2030	01002	1.36848294786358	2.09403042372475	Kiel
S1	2030	01003	1.80907665353009	3.02603746009769	Lübeck
S1	2030	01004	1.96053817800043	3.58686347787962	Neumünster
S1	2030	01051	1.82685622497662	3.24572986327044	Dithmarschen
S1	2030	01053	1.68236155159795	2.86793206128458	Herzogtum Lauenburg
S1	2030	01054	1.78679748646946	3.05689615217983	Nordfriesland
S1	2030	01055	2.02346968005769	3.57735361402651	Ostholstein
S1	2030	01056	1.73596894404202	2.93024875156541	Pinneberg
S1	2030	01057	1.99087675892995	3.5253689658005	Plön
S1	2030	01058	1.80659303476	3.14351905182455	Rendsburg-Eckernförde
S1	2030	01059	1.79828423356562	3.17982846364639	Schleswig-Flensburg
S1	2030	01060	1.58691745110949	2.6731972854368	Segeberg
S1	2030	01061	1.77249430523918	3.04798433164681	Steinburg
S1	2030	01062	1.7604577939927	3.04879368170507	Stormarn
S1	2030	02000	1.2526611053752	1.94556547776254	Hamburg
S1	2030	03101	1.5929416937949	2.47651391522957	Braunschweig
S1	2030	03102	1.73650836743005	3.10517008218038	Salzgitter
S1	2030	03103	1.59443151513437	2.66827662949547	Wolfsburg
S1	2030	03151	1.48793765059345	2.57654427823794	Gifhorn
S1	2030	03153	2.02705777076729	3.51849414242464	Goslar
S1	2030	03154	1.82672293185618	3.1703417099315	Helmstedt
S1	2030	03155	1.90874465334594	3.44438877755511	Northeim
S1	2030	03157	1.6152555167132	2.78419929005445	Peine
S1	2030	03158	1.81477558238276	3.15016867762818	Wolfenbüttel
S1	2030	03159	1.63309673704166	2.82321884979559	Göttingen
S1	2030	03241	1.50629985731609	2.46245254060435	Region Hannover
S1	2030	03251	1.66611724630515	2.91551496214397	Diepholz
S1	2030	03252	1.89322366714831	3.44297861445377	Hameln-Pyrmont
S1	2030	03254	1.78882193467426	3.10660315937361	Hildesheim
S1	2030	03255	2.0962709399897	3.77471703259239	Holzminden
S1	2030	03256	1.71180646857744	3.02373469166576	Nienburg (Weser)
S1	2030	03257	1.92009477348206	3.37450581327345	Schaumburg
S1	2030	03351	1.73311598632525	3.02658890975586	Celle
S1	2030	03352	1.91009496284063	3.46652429657937	Cuxhaven
S1	2030	03353	1.65085410763248	2.81670842467899	Harburg
S1	2030	03354	1.96633027107752	3.61105339704966	Lüchow-Dannenberg
S1	2030	03355	1.50873652228279	2.52603162360201	Lüneburg
S1	2030	03356	1.80069649581442	3.26120397907907	Osterholz
S1	2030	03357	1.58714480612881	2.71162486552619	Rotenburg (Wümme)
S1	2030	03358	1.70249240750456	2.9894512851786	Heidekreis
S1	2030	03359	1.62767089087173	2.7995455228993	Stade
S1	2030	03360	1.89811756010706	3.33064785521998	Uelzen
S1	2030	03361	1.73593860071929	3.08334650439914	Verden
S1	2030	03401	1.62423903511559	2.85159649240244	Delmenhorst
S1	2030	03402	1.58390237989414	2.63378909530688	Emden
S1	2030	03403	1.37167814470863	2.17719005280498	Oldenburg
S1	2030	03404	1.37242736725001	2.11707437811971	Osnabrück
S1	2030	03405	1.92227666286328	3.37449335469884	Wilhelmshaven
S1	2030	03451	1.68059351815697	2.94855107213811	Ammerland
S1	2030	03452	1.76041171988028	3.11209597907047	Aurich
S1	2030	03453	1.25484723350225	2.33486223887109	Cloppenburg
S1	2030	03454	1.39994842127718	2.43943033725943	Emsland
S1	2030	03455	2.04468082904771	3.69470102090423	Friesland
S1	2030	03456	1.48311893955428	2.61629514906798	Grafschaft Bentheim
S1	2030	03457	1.55682104166545	2.69279828308801	Leer
S1	2030	03458	1.68272134315739	2.9484126984127	Kreis Oldenburg
S1	2030	03459	1.62240717972543	2.84336894784923	Kreis Osnabrück
S1	2030	03460	1.19819031944856	2.12008967735647	Vechta
S1	2030	03461	1.77674777906528	3.08442548003657	Wesermarsch
S1	2030	03462	1.92097286244686	3.44173790089337	Wittmund
S1	2030	04011	1.45806382526723	2.41058120077897	Bremen
S1	2030	04012	1.63636675176916	2.87161908198397	Bremerhaven
S1	2030	05111	1.38936200234601	2.12844469384502	Düsseldorf
S1	2030	05112	1.52062188372356	2.57747114490455	Duisburg
S1	2030	05113	1.59797436045387	2.68191812972098	Essen
S1	2030	05114	1.77716775079071	3.01345836003643	Krefeld
S1	2030	05116	1.55935313511659	2.65912791289305	Mönchengladbach
S1	2030	05117	1.86089078706528	3.20514562667029	Mülheim an der Ruhr
S1	2030	05119	1.69567480050885	2.9344807745228	Oberhausen
S1	2030	05120	1.5712452816155	2.73910436149694	Remscheid
S1	2030	05122	1.7022421826378	2.85741176470588	Solingen
S1	2030	05124	1.50348561834981	2.51721891288161	Wuppertal
S1	2030	05154	1.57348468219874	2.7056026139421	Kleve
S1	2030	05158	1.8278760326679	3.18283626075681	Mettmann
S1	2030	05162	1.639653885009	2.82053025666599	Rhein-Kreis Neuss
S1	2030	05166	1.74138962481839	3.00325440996132	Viersen
S1	2030	05170	1.80384247633028	3.16287951117052	Wesel
S1	2030	05314	1.33981138680556	2.08877716402606	Bonn
S1	2030	05315	1.24874549908453	1.91230604608759	Köln
S1	2030	05316	1.58200484709722	2.69359571181222	Leverkusen
S1	2030	05334	1.5214753088865	2.46685078034226	Städteregion Aachen
S1	2030	05358	1.63414953515778	2.84652981427175	Düren
S1	2030	05362	1.5796905956245	2.70982623849363	Rhein-Erft-Kreis
S1	2030	05366	1.70448317439439	2.98454075935232	Euskirchen
S1	2030	05370	1.6117669827753	2.79421830333776	Heinsberg
S1	2030	05374	1.66244396803742	2.91659828218174	Oberbergischer Kreis
S1	2030	05378	1.78956162335664	3.10353373281904	Rheinisch-Bergischer Kreis
S1	2030	05382	1.61774773092784	2.76919626587424	Rhein-Sieg-Kreis
S1	2030	05512	1.76518723454	3.04738584075559	Bottrop
S1	2030	05513	1.61179169109555	2.76461109608214	Gelsenkirchen
S1	2030	05515	1.18632948563753	1.74104072743944	Münster
S1	2030	05554	1.47360224697229	2.5440369483079	Borken
S1	2030	05558	1.59912808997209	2.81422323635672	Coesfeld
S1	2030	05562	1.72300441561072	3.01446063680797	Recklinghausen
S1	2030	05566	1.48125005539454	2.53076861922627	Steinfurt
S1	2030	05570	1.59233366348802	2.74821257003107	Warendorf
S1	2030	05711	1.39166801867575	2.27049919610996	Bielefeld
S1	2030	05754	1.46551205395973	2.48902515504146	Gütersloh
S1	2030	05758	1.57679350455213	2.72384379681842	Herford
S1	2030	05762	1.80160421105402	3.28740495111772	Höxter
S1	2030	05766	1.67174551605792	2.98537574838871	Lippe
S1	2030	05770	1.67656645654868	2.92915090510116	Minden-Lübbecke
S1	2030	05774	1.36704315859921	2.24078859121465	Paderborn
S1	2030	05911	1.60957972085067	2.66356621921573	Bochum
S1	2030	05913	1.56232252358401	2.55032793815529	Dortmund
S1	2030	05914	1.66111339492417	2.93884034948372	Hagen
S1	2030	05915	1.61818424803991	2.75614822121267	Hamm
S1	2030	05916	1.728869200398	2.98005287190579	Herne
S1	2030	05954	1.83723397891038	3.17869322205637	Ennepe-Ruhr-Kreis
S1	2030	05958	1.7157039928673	2.96275747277897	Hochsauerlandkreis
S1	2030	05962	1.69753845277872	2.92626995386853	Märkischer Kreis
S1	2030	05966	1.51104978590337	2.53124803718359	Olpe
S1	2030	05970	1.60502052803389	2.72833686608244	Siegen-Wittgenstein
S1	2030	05974	1.64465283523847	2.84075871195412	Soest
S1	2030	05978	1.73790487904879	3.00500686782755	Unna
S1	2030	06411	1.18806024944166	1.76157498412314	Darmstadt
S1	2030	06412	1.09219844006486	1.6201694157262	Frankfurt am Main
S1	2030	06413	1.14177698558189	1.79232883259649	Offenbach am Main
S1	2030	06414	1.38089758342923	2.24853946832118	Wiesbaden
S1	2030	06431	1.59477611940298	2.75239401608676	Bergstraße
S1	2030	06432	1.50316137086706	2.54173807443054	Darmstadt-Dieburg
S1	2030	06433	1.3618751812398	2.26145375855007	Groß-Gerau
S1	2030	06434	1.71722514160923	2.91127341094801	Hochtaunuskreis
S1	2030	06435	1.54944859646989	2.66318327974277	Main-Kinzig-Kreis
S1	2030	06436	1.54136208778487	2.5563662296341	Main-Taunus-Kreis
S1	2030	06437	1.91954474514009	3.39887957288416	Odenwaldkreis
S1	2030	06438	1.47885548968253	2.47392252836899	Kreis Offenbach
S1	2030	06439	1.72677571656531	2.97631424736772	Rheingau-Taunus-Kreis
S1	2030	06440	1.56403453949466	2.65430695801812	Wetteraukreis
S1	2030	06531	1.42277544711857	2.40486103821886	Gießen
S1	2030	06532	1.66676849758661	2.8853883146004	Lahn-Dill-Kreis
S1	2030	06533	1.67156140086132	2.880028800288	Limburg-Weilburg
S1	2030	06534	1.47018596593302	2.40879858858346	Marburg-Biedenkopf
S1	2030	06535	1.76106203215769	3.09988129557402	Vogelsbergkreis
S1	2030	06611	1.35755823822989	2.18019519718343	Kassel
S1	2030	06631	1.58130032766878	2.66184319242536	Fulda
S1	2030	06632	1.73862570880029	3.08660568493476	Hersfeld-Rotenburg
S1	2030	06633	1.90642274839791	3.35495981348092	Kreis Kassel
S1	2030	06634	1.76281772220965	3.08572357525325	Schwalm-Eder-Kreis
S1	2030	06635	1.8792289377043	3.31282087764854	Waldeck-Frankenberg
S1	2030	06636	1.94912985274431	3.51249638135675	Werra-Meißner-Kreis
S1	2030	07111	1.5999521637367	2.54590928244233	Koblenz
S1	2030	07131	1.91399132495929	3.4568116954977	Ahrweiler
S1	2030	07132	1.66010290028783	2.9470515010277	Altenkirchen (Westerwald)
S1	2030	07133	1.71037113893704	3.03134137426901	Bad Kreuznach
S1	2030	07134	1.85390506149602	3.31107529357587	Birkenfeld
S1	2030	07135	1.94460611455373	3.48658768645264	Cochem-Zell
S1	2030	07137	1.57843740901432	2.73525057277321	Mayen-Koblenz
S1	2030	07138	1.61098466219076	2.87170599928641	Neuwied
S1	2030	07140	1.6608733211296	2.95830890973036	Rhein-Hunsrück-Kreis
S1	2030	07141	1.69675744218344	2.97985153764581	Rhein-Lahn-Kreis
S1	2030	07143	1.60410063391442	2.76572853336977	Westerwaldkreis
S1	2030	07211	1.45018747839345	2.37025875807714	Trier
S1	2030	07231	1.58933441438785	2.7811814781375	Bernkastel-Wittlich
S1	2030	07232	1.40069935627434	2.39734761540423	Eifelkreis-Bitburg-Prüm
S1	2030	07233	1.77679711996284	3.12363286376761	Vulkaneifel
S1	2030	07235	1.5239452640523	2.62502508173695	Trier-Saarburg
S1	2030	07311	1.53687070416253	2.7423031004667	Frankenthal (Pfalz)
S1	2030	07312	1.63123247699488	2.67346556616683	Kaiserslautern
S1	2030	07313	1.51099904991595	2.42792554753097	Landau in der Pfalz
S1	2030	07314	1.2971902329206	2.12650816181689	Ludwigshafen am Rhein
S1	2030	07315	1.28424216231647	1.91082426788116	Mainz
S1	2030	07316	1.86091127098321	3.37227089417327	Neustadt an der Weinstraße
S1	2030	07317	2.13705404450724	3.92493049119555	Pirmasens
S1	2030	07318	1.97769121813031	3.4904068495719	Speyer
S1	2030	07319	1.51580770896492	2.59560651006173	Worms
S1	2030	07320	1.86940704745214	3.23722812341932	Zweibrücken
S1	2030	07331	1.54854172502879	2.72248443806006	Alzey-Worms
S1	2030	07332	1.73990891751975	3.10446848999208	Bad Dürkheim
S1	2030	07333	1.69833713015128	2.95900178253119	Donnersbergkreis
S1	2030	07334	1.56926702510359	2.64863156231067	Germersheim
S1	2030	07335	1.55925864604537	2.85373070478771	Kreis Kaiserslautern
S1	2030	07336	1.71988312061892	3.20036060401172	Kusel
S1	2030	07337	1.61714323675395	2.85264673385342	Südliche Weinstraße
S1	2030	07338	1.553923362434	2.72618883844637	Rhein-Pfalz-Kreis
S1	2030	07339	1.55456045251002	2.68658661757279	Mainz-Bingen
S1	2030	07340	1.95058673745151	3.60328378078544	Südwestpfalz
S1	2030	08111	1.26497601173539	1.87066682428383	Stuttgart
S1	2030	08115	1.39145149287964	2.31937742132808	Böblingen
S1	2030	08116	1.41899989105567	2.30913103986243	Esslingen
S1	2030	08117	1.51040957953463	2.55932366221539	Göppingen
S1	2030	08118	1.4018381052106	2.31642928583936	Ludwigsburg
S1	2030	08119	1.53426917192109	2.59377067232849	Rems-Murr-Kreis
S1	2030	08121	1.33576020902445	2.15887928068989	Heilbronn
S1	2030	08125	1.42493213614533	2.38515777553046	Kreis Heilbronn
S1	2030	08126	1.48402922664618	2.51788438467349	Hohenlohekreis
S1	2030	08127	1.35210406715664	2.29801280117959	Schwäbisch Hall
S1	2030	08128	1.56288623623504	2.71867284378728	Main-Tauber-Kreis
S1	2030	08135	1.49036247366951	2.52545929072207	Heidenheim
S1	2030	08136	1.50610273480843	2.56205275108395	Ostalbkreis
S1	2030	08211	1.85039713712141	3.2517332351678	Baden-Baden
S1	2030	08212	1.40885303594689	2.14239172929065	Karlsruhe
S1	2030	08215	1.53483565853757	2.60782841497729	Kreis Karlsruhe
S1	2030	08216	1.57355276454454	2.69508860000749	Rastatt
S1	2030	08221	1.13946014274556	1.78042372407625	Heidelberg
S1	2030	08222	1.39368197504646	2.12489670641011	Mannheim
S1	2030	08225	1.62852210507598	2.86235186873291	Neckar-Odenwald-Kreis
S1	2030	08226	1.57620795918668	2.69507122147989	Rhein-Neckar-Kreis
S1	2030	08231	1.43806801326825	2.36466636364644	Pforzheim
S1	2030	08235	1.41476859139069	2.41917467207098	Calw
S1	2030	08236	1.54399530194773	2.63377577427164	Enzkreis
S1	2030	08237	1.55613414412622	2.67899690254944	Freudenstadt
S1	2030	08311	1.18584126933782	1.80473176412379	Freiburg im Breisgau
S1	2030	08315	1.51616993601785	2.61143826229529	Breisgau-Hochschwarzwald
S1	2030	08316	1.54541214876997	2.66710934041611	Emmendingen
S1	2030	08317	1.47475686564035	2.51809197727803	Ortenaukreis
S1	2030	08325	1.55816947820963	2.68357158070134	Rottweil
S1	2030	08326	1.55269569798399	2.66405184449879	Schwarzwald-Baar-Kreis
S1	2030	08327	1.3809954506797	2.33986345078396	Tuttlingen
S1	2030	08335	1.47315397061031	2.4471610493533	Konstanz
S1	2030	08336	1.46123635254392	2.45410559271382	Lörrach
S1	2030	08337	1.52270606620909	2.57629613846139	Waldshut
S1	2030	08415	1.48607515520885	2.52258683643854	Reutlingen
S1	2030	08416	1.19459009904513	1.95101400430008	Tübingen
S1	2030	08417	1.57894453216359	2.78199772123054	Zollernalbkreis
S1	2030	08421	1.37791086520338	2.15964454609346	Ulm
S1	2030	08425	1.36188463132898	2.33322811447811	Alb-Donau-Kreis
S1	2030	08426	1.32667645428824	2.25339784981752	Biberach
S1	2030	08435	1.57347496626414	2.68707206641603	Bodenseekreis
S1	2030	08436	1.38768820067361	2.32427485867853	Ravensburg
S1	2030	08437	1.43930057897552	2.49925977766413	Sigmaringen
S1	2030	09161	1.34534578171734	2.10670029296597	Ingolstadt
S1	2030	09162	1.0886928947834	1.62793150070993	München
S1	2030	09163	1.45605329345388	2.29862854935291	Rosenheim
S1	2030	09171	1.60026447698782	2.76794683563867	Altötting
S1	2030	09172	1.73411965965876	2.90760869565217	Berchtesgadener Land
S1	2030	09173	1.58910503446899	2.70048139016085	Bad Tölz-Wolfratshausen
S1	2030	09174	1.41093260092847	2.3246035559827	Dachau
S1	2030	09175	1.3834056789687	2.26439762522237	Ebersberg
S1	2030	09176	1.17334071476902	1.97891406118294	Eichstätt
S1	2030	09177	1.18286252731611	1.88097768331562	Erding
S1	2030	09178	1.17852915444393	1.82596700501543	Freising
S1	2030	09179	1.5220921716425	2.54415778948729	Fürstenfeldbruck
S1	2030	09180	1.94674746667555	3.38414045919352	Garmisch-Partenkirchen
S1	2030	09181	1.51070286229804	2.57036406513822	Landsberg am Lech
S1	2030	09182	1.64450406109063	2.83405231256484	Miesbach
S1	2030	09183	1.44902713072075	2.48717458730835	Mühldorf a.Inn
S1	2030	09184	1.49581483986321	2.43518650595535	Kreis München
S1	2030	09185	1.39650437196122	2.33816456518913	Neuburg-Schrobenhausen
S1	2030	09186	1.31419704045796	2.19466831990081	Pfaffenhofen a.d.Ilm
S1	2030	09187	1.62874484243258	2.79978156821175	Kreis Rosenheim
S1	2030	09188	1.64550467201919	2.79788162146886	Starnberg
S1	2030	09189	1.68394351349571	2.90116917022967	Traunstein
S1	2030	09190	1.59395391477855	2.81175255490324	Weilheim-Schongau
S1	2030	09261	1.59999088973159	2.56358792832902	Landshut
S1	2030	09262	1.62813575996065	2.564963579067	Passau
S1	2030	09263	1.68737644733126	2.77939295266891	Straubing
S1	2030	09271	1.52773729719227	2.5519311911717	Deggendorf
S1	2030	09272	1.6620941320619	2.90421669924602	Freyung-Grafenau
S1	2030	09273	1.37503801764019	2.31218540550725	Kelheim
S1	2030	09274	1.33730265702465	2.22538617569044	Kreis Landshut
S1	2030	09275	1.65777775400269	2.88062018386146	Kreis Passau
S1	2030	09276	1.75887978142076	3.07724128421391	Regen
S1	2030	09277	1.63868112998828	2.77649560096793	Rottal-Inn
S1	2030	09278	1.4360961551568	2.42558789672751	Straubing-Bogen
S1	2030	09279	1.301906583575	2.19065252374937	Dingolfing-Landau
S1	2030	09361	1.95380149767056	3.31663285164175	Amberg
S1	2030	09362	1.22114846623101	1.78272627062863	Regensburg
S1	2030	09363	1.98396210736247	3.33042720139494	Weiden i.d.OPf.
S1	2030	09371	1.61383285302594	2.8310421286031	Amberg-Sulzbach
S1	2030	09372	1.61888410671308	2.76883883078573	Cham
S1	2030	09373	1.38119008973142	2.37012901700081	Neumarkt i.d.OPf.
S1	2030	09374	1.58797599447661	2.78072280192698	Neustadt a.d.Waldnaab
S1	2030	09375	1.47804689346887	2.53679318357862	Kreis Regensburg
S1	2030	09376	1.44912071026123	2.48717948717949	Schwandorf
S1	2030	09377	1.93632638357275	3.43313373253493	Tirschenreuth
S1	2030	09461	1.61302770703095	2.53649571760463	Bamberg
S1	2030	09462	1.6310447761194	2.53761842838566	Bayreuth
S1	2030	09463	1.69668684216923	2.88084526806719	Coburg
S1	2030	09464	1.74959349593496	3.07839023459851	Hof
S1	2030	09471	1.51604325474207	2.60509321311076	Kreis Bamberg
S1	2030	09472	1.81818181818182	3.17701000036102	Kreis Bayreuth
S1	2030	09473	1.79404550045693	3.12428018008585	Kreis Coburg
S1	2030	09474	1.54208537391334	2.65093583861336	Forchheim
S1	2030	09475	1.99364504953772	3.55107495185316	Kreis Hof
S1	2030	09476	1.78375456585478	3.03697919571644	Kronach
S1	2030	09477	1.88314239941964	3.27541336978523	Kulmbach
S1	2030	09478	1.73779996778869	3.04604353103916	Lichtenfels
S1	2030	09479	1.99736769789271	3.58477832000831	Wunsiedel i.Fichtelgebirge
S1	2030	09561	1.68465199566467	2.9226618705036	Ansbach
S1	2030	09562	1.27986092377784	1.92437694353058	Erlangen
S1	2030	09563	1.40671386161224	2.22593900348964	Fürth
S1	2030	09564	1.53263069397219	2.39758809319888	Nürnberg
S1	2030	09565	1.68501675442796	2.88241074353095	Schwabach
S1	2030	09571	1.44970030505168	2.50726531567553	Kreis Ansbach
S1	2030	09572	1.48072504467705	2.53069874711712	Erlangen-Höchstadt
S1	2030	09573	1.65656531455272	2.95686333761426	Kreis Fürth
S1	2030	09574	1.61207884146521	2.77704685760551	Nürnberger Land
S1	2030	09575	1.59580862317679	2.76250758692448	Neustadt a.d.Aisch-Bad Windsheim
S1	2030	09576	1.48816044493132	2.6053730286355	Roth
S1	2030	09577	1.65197650995982	2.83825602900515	Weißenburg-Gunzenhausen
S1	2030	09661	1.70431687127409	2.74063909037444	Aschaffenburg
S1	2030	09662	1.88001761457945	3.15466378673336	Schweinfurt
S1	2030	09663	1.62665281827987	2.51805679232215	Würzburg
S1	2030	09671	1.57884523788523	2.74287465522525	Kreis Aschaffenburg
S1	2030	09672	1.89724717232202	3.4170910724985	Bad Kissingen
S1	2030	09673	1.66376644675071	2.87705929469833	Rhön-Grabfeld
S1	2030	09674	1.62050713191941	2.83305227655987	Haßberge
S1	2030	09675	1.41359223300971	2.45509905187698	Kitzingen
S1	2030	09676	1.58930638880118	2.73360256231723	Miltenberg
S1	2030	09677	1.69289626988957	2.96744497957691	Main-Spessart
S1	2030	09678	1.52700494004003	2.70322989645475	Kreis Schweinfurt
S1	2030	09679	1.52549098691786	2.65505763003555	Kreis Würzburg
S1	2030	09761	1.39069856326332	2.14587289176812	Augsburg
S1	2030	09762	1.7254400743624	2.99616652094963	Kaufbeuren
S1	2030	09763	1.59954262482531	2.63091904542985	Kempten (Allgäu)
S1	2030	09764	1.50466445982546	2.55838602390264	Memmingen
S1	2030	09771	1.43630124934014	2.46812477951923	Aichach-Friedberg
S1	2030	09772	1.42624224199589	2.44431264004218	Kreis Augsburg
S1	2030	09773	1.45897455557138	2.51881547596536	Dillingen a.d.Donau
S1	2030	09774	1.35461982988118	2.29892973732421	Günzburg
S1	2030	09775	1.38479813841472	2.31285614632688	Neu-Ulm
S1	2030	09776	1.7193386605236	2.93437084058565	Lindau (Bodensee)
S1	2030	09777	1.48043708142404	2.5429578232281	Ostallgäu
S1	2030	09778	1.41810927513026	2.44966899428675	Unterallgäu
S1	2030	09779	1.44360635895316	2.45710122352587	Donau-Ries
S1	2030	09780	1.57494453065883	2.69810056356905	Oberallgäu
S1	2030	10041	1.64017318206238	2.80270874509931	Regionalverband Saarbrücken
S1	2030	10042	1.75155780140745	3.07076343345773	Merzig-Wadern
S1	2030	10043	1.88219573206007	3.31906089255438	Neunkirchen
S1	2030	10044	1.91587422624921	3.43914811385321	Saarlouis
S1	2030	10045	1.95497852372136	3.49330940166361	Saarpfalz-Kreis
S1	2030	10046	1.9302526758854	3.52519512367658	St. Wendel
S1	2030	11000	1.36158438356838	2.13609149676778	Berlin
S1	2030	12051	2.2008498079027	3.90801481883076	Brandenburg an der Havel
S1	2030	12052	2.09018244456815	3.75450446201158	Cottbus
S1	2030	12053	2.23011060165327	4.02730375426621	Frankfurt (Oder)
S1	2030	12054	1.54477672075044	2.47407497380927	Potsdam
S1	2030	12060	1.87114796257704	3.23787926580789	Barnim
S1	2030	12061	1.83578374467488	3.21130378933847	Dahme-Spreewald
S1	2030	12062	2.30314202709167	4.44985460201528	Elbe-Elster
S1	2030	12063	1.78136928812197	3.05066279280915	Havelland
S1	2030	12064	1.83311084804675	3.22852529410721	Märkisch-Oderland
S1	2030	12065	1.8432038332155	3.17528044560984	Oberhavel
S1	2030	12066	2.40668129673736	4.48693089273249	Oberspreewald-Lausitz
S1	2030	12067	1.89352454953137	3.45745800530459	Oder-Spree
S1	2030	12068	2.16340917641934	3.85769774011299	Ostprignitz-Ruppin
S1	2030	12069	1.75240121333952	3.04592388323958	Potsdam-Mittelmark
S1	2030	12070	2.19623543643879	4.04756217320912	Prignitz
S1	2030	12071	2.19664125180645	4.1588829134824	Spree-Neiße
S1	2030	12072	1.85161441972776	3.14481957663796	Teltow-Fläming
S1	2030	12073	2.29704132540085	4.29712194310431	Uckermark
S1	2030	13003	1.84574084034754	3.03762540472431	Rostock
S1	2030	13004	2.05334506673371	3.58455714259588	Schwerin
S1	2030	13071	2.17635798037808	3.95787549772623	Mecklenburgische Seenplatte
S1	2030	13072	1.90901404001078	3.43679689525674	Kreis Rostock
S1	2030	13073	2.10361202432369	3.74797096566721	Vorpommern-Rügen
S1	2030	13074	1.79664850950976	3.1475977360983	Nordwestmecklenburg
S1	2030	13075	2.12372448979592	3.78168438266558	Vorpommern-Greifswald
S1	2030	13076	1.84135508606385	3.27820561376931	Ludwigslust-Parchim
S1	2030	14511	2.12393507176006	3.67061080908219	Chemnitz
S1	2030	14521	2.32033362854981	4.41016181772449	Erzgebirgskreis
S1	2030	14522	2.20465619093986	4.06879669458909	Mittelsachsen
S1	2030	14523	2.48688966224702	4.61943939879617	Vogtlandkreis
S1	2030	14524	2.36988395524981	4.36767625024012	Zwickau
S1	2030	14612	1.61010991820041	2.51886398684332	Dresden
S1	2030	14625	2.17867167002258	4.04546098286362	Bautzen
S1	2030	14626	2.33407473309609	4.41540299914166	Görlitz
S1	2030	14627	2.12980557081491	3.84812515762669	Meißen
S1	2030	14628	2.1677435476386	3.92340556125375	Sächsische Schweiz-Osterzgebirge
S1	2030	14713	1.45600515674257	2.20559423855033	Leipzig
S1	2030	14729	2.01093251508809	3.6599798804663	Kreis Leipzig
S1	2030	14730	2.06268229418919	3.69317634363016	Nordsachsen
S1	2030	15001	2.75224731142126	5.25568181818182	Dessau-Roßlau
S1	2030	15002	1.95825595296276	3.21968526324898	Halle (Saale)
S1	2030	15003	1.98292038448282	3.29769008846063	Magdeburg
S1	2030	15081	1.97601598934044	3.58437666167158	Altmarkkreis Salzwedel
S1	2030	15082	2.45427195141691	4.34834205243327	Anhalt-Bitterfeld
S1	2030	15083	1.90000492707923	3.36155514149042	Börde
S1	2030	15084	2.20383675641677	4.00149342235302	Burgenlandkreis
S1	2030	15085	2.29757226356002	4.29156963204471	Harz
S1	2030	15086	2.23354231974922	4.07107609730759	Jerichower Land
S1	2030	15087	2.35880981625849	4.40330052565082	Mansfeld-Südharz
S1	2030	15088	1.96341449610034	3.4910635214556	Saalekreis
S1	2030	15089	2.35556849026234	4.36298830595923	Salzlandkreis
S1	2030	15090	2.30413857623718	4.20850509107564	Stendal
S1	2030	15091	2.26150269748673	4.1986286868292	Wittenberg
S1	2030	16051	1.77603549550004	2.88932787411909	Erfurt
S1	2030	16052	2.43303190581812	4.55833777304209	Gera
S1	2030	16053	1.73913782263683	2.72377682860298	Jena
S1	2030	16054	2.1312924962649	3.84700055035773	Suhl
S1	2030	16055	1.93348058516598	3.29182221979998	Weimar
S1	2030	16061	1.95632304610777	3.45787646512907	Eichsfeld
S1	2030	16062	2.18102083711758	3.92060826569643	Nordhausen
S1	2030	16063	2.06488115696798	3.71052225244379	Wartburgkreis
S1	2030	16064	2.09504451572607	3.79453157955286	Unstrut-Hainich-Kreis
S1	2030	16065	2.29109302047169	4.26723897653158	Kyffhäuserkreis
S1	2030	16066	2.1650673248268	3.97473802067843	Schmalkalden-Meiningen
S1	2030	16067	1.92600781774391	3.3712058384475	Gotha
S1	2030	16068	1.91595409026476	3.43114507984168	Sömmerda
S1	2030	16069	2.02960618191975	3.65122433256289	Hildburghausen
S1	2030	16070	2.10649445116137	3.71493950005201	Ilm-Kreis
S1	2030	16071	1.77132089234697	3.12768332474669	Weimarer Land
S1	2030	16072	2.07916503372455	3.84043890730369	Sonneberg
S1	2030	16073	2.35158564687809	4.36740849433439	Saalfeld-Rudolstadt
S1	2030	16074	1.9936910090645	3.59657212262984	Saale-Holzland-Kreis
S1	2030	16075	2.03402258395659	3.7016279690419	Saale-Orla-Kreis
S1	2030	16076	2.32248467472019	4.43010457426604	Greiz
S1	2030	16077	2.43617426648038	4.54631648810088	Altenburger Land
S1	2040	01001	1.74666965076338	2.91164495774465	Flensburg
S1	2040	01002	1.59983623723556	2.4983248191112	Kiel
S1	2040	01003	1.93191079499148	3.3166388425153	Lübeck
S1	2040	01004	2.2761849724617	4.75392876496379	Neumünster
S1	2040	01051	2.26689478186484	4.37357409834474	Dithmarschen
S1	2040	01053	1.89627189263826	3.41744521086178	Herzogtum Lauenburg
S1	2040	01054	2.27288367815517	4.27050028211397	Nordfriesland
S1	2040	01055	2.56524193885659	4.97258844154396	Ostholstein
S1	2040	01056	1.84635514471596	3.25731506615085	Pinneberg
S1	2040	01057	2.47558749141584	4.83694140362934	Plön
S1	2040	01058	2.19572819131281	4.15064605327477	Rendsburg-Eckernförde
S1	2040	01059	2.14750666854587	4.09442863114314	Schleswig-Flensburg
S1	2040	01060	1.88725394625367	3.33960607201104	Segeberg
S1	2040	01061	2.14740124217355	4.09815087337642	Steinburg
S1	2040	01062	2.02189802204727	3.65573020905949	Stormarn
S1	2040	02000	1.35803155125202	2.11793448557118	Hamburg
S1	2040	03101	1.67779850014442	2.73024273337627	Braunschweig
S1	2040	03102	1.76178588849674	3.18734751085809	Salzgitter
S1	2040	03103	1.71917925824176	2.87083054573258	Wolfsburg
S1	2040	03151	1.84800365156393	3.38623057622045	Gifhorn
S1	2040	03153	2.35956804021582	4.45096525096525	Goslar
S1	2040	03154	2.06717426883939	3.6933443519166	Helmstedt
S1	2040	03155	2.31242473183528	4.43970461714941	Northeim
S1	2040	03157	1.85084216265602	3.34278148162934	Peine
S1	2040	03158	2.20363745340801	4.07093425605536	Wolfenbüttel
S1	2040	03159	1.97689311674315	3.61106955871354	Göttingen
S1	2040	03241	1.64548775406387	2.72426786447363	Region Hannover
S1	2040	03251	2.06844521790647	3.94544009887879	Diepholz
S1	2040	03252	2.12343658856238	4.0631432464558	Hameln-Pyrmont
S1	2040	03254	2.03544452800575	3.70853036452322	Hildesheim
S1	2040	03255	2.55700298567211	4.99007193776244	Holzminden
S1	2040	03256	2.1818555583588	4.20009353527359	Nienburg (Weser)
S1	2040	03257	2.21963019967009	4.16834082926134	Schaumburg
S1	2040	03351	2.05674297430386	3.73007044864664	Celle
S1	2040	03352	2.3949004434397	4.69539090967206	Cuxhaven
S1	2040	03353	1.79954398989994	3.24381975910817	Harburg
S1	2040	03354	2.32869827441783	4.64394807178312	Lüchow-Dannenberg
S1	2040	03355	1.77680581325092	3.13727341389728	Lüneburg
S1	2040	03356	2.12525842611384	4.08956531260265	Osterholz
S1	2040	03357	2.01444219902432	3.75011981213457	Rotenburg (Wümme)
S1	2040	03358	2.05121574652236	3.8724962308852	Heidekreis
S1	2040	03359	1.88739383716141	3.4086078639745	Stade
S1	2040	03360	2.26198037970217	4.30470988538682	Uelzen
S1	2040	03361	1.9278388305791	3.58638925614084	Verden
S1	2040	03401	1.6276330289174	2.90520223372748	Delmenhorst
S1	2040	03402	1.98298471182754	3.49624060150376	Emden
S1	2040	03403	1.65107442056843	2.66640349539301	Oldenburg
S1	2040	03404	1.48996176681532	2.33007252487772	Osnabrück
S1	2040	03405	2.19749220722436	4.02064516129032	Wilhelmshaven
S1	2040	03451	2.03568852802271	3.82742330572728	Ammerland
S1	2040	03452	2.20522567496393	4.18381865774582	Aurich
S1	2040	03453	1.58485522905227	3.12652818234006	Cloppenburg
S1	2040	03454	1.74252798472304	3.19985234999971	Emsland
S1	2040	03455	2.37254359258234	4.64093901593902	Friesland
S1	2040	03456	1.72901132990575	3.23169295973628	Grafschaft Bentheim
S1	2040	03457	1.96180080266078	3.60398921371399	Leer
S1	2040	03458	1.99858398362346	3.89916521530238	Kreis Oldenburg
S1	2040	03459	2.00042951337296	3.80622646302002	Kreis Osnabrück
S1	2040	03460	1.44481119534133	2.74604054970112	Vechta
S1	2040	03461	2.07211250748055	3.9354044326577	Wesermarsch
S1	2040	03462	2.41491395793499	4.60562301717536	Wittmund
S1	2040	04011	1.60242388614707	2.7065251588211	Bremen
S1	2040	04012	1.78632600031749	3.18083761065238	Bremerhaven
S1	2040	05111	1.52285344504615	2.38302502720348	Düsseldorf
S1	2040	05112	1.70177760143255	2.9896500883173	Duisburg
S1	2040	05113	1.72213238482977	2.91055270671458	Essen
S1	2040	05114	2.05474312584416	3.68735645941963	Krefeld
S1	2040	05116	1.84292163357896	3.28269144573558	Mönchengladbach
S1	2040	05117	2.06990382874604	3.68417455156184	Mülheim an der Ruhr
S1	2040	05119	1.99834266629837	3.53959471240237	Oberhausen
S1	2040	05120	1.88359951155255	3.3878666297731	Remscheid
S1	2040	05122	1.99396291504959	3.53066938152202	Solingen
S1	2040	05124	1.61675541512516	2.73468988365104	Wuppertal
S1	2040	05154	1.95910793617621	3.61969507272153	Kleve
S1	2040	05158	2.0375458853795	3.70439430666915	Mettmann
S1	2040	05162	1.89455349366919	3.38583965550957	Rhein-Kreis Neuss
S1	2040	05166	2.11341436080603	3.97284385214986	Viersen
S1	2040	05170	2.190811237035	4.11967274242723	Wesel
S1	2040	05314	1.66013385455245	2.70197220804071	Bonn
S1	2040	05315	1.40351980820427	2.1814468380971	Köln
S1	2040	05316	1.68995342648037	2.98641469906047	Leverkusen
S1	2040	05334	1.69564670131084	2.82787450594663	Städteregion Aachen
S1	2040	05358	1.96732447687487	3.61447472672327	Düren
S1	2040	05362	1.81692100178013	3.21547498784001	Rhein-Erft-Kreis
S1	2040	05366	2.08373519050568	3.9238739772119	Euskirchen
S1	2040	05370	2.07338617265088	3.82380134724607	Heinsberg
S1	2040	05374	1.98899112717713	3.70158016650231	Oberbergischer Kreis
S1	2040	05378	2.05696443530577	3.79713914174252	Rheinisch-Bergischer Kreis
S1	2040	05382	1.95590675729114	3.53391631451672	Rhein-Sieg-Kreis
S1	2040	05512	2.21105527638191	3.99669694467382	Bottrop
S1	2040	05513	1.88384570817845	3.36355283701386	Gelsenkirchen
S1	2040	05515	1.45691620268199	2.2032409368284	Münster
S1	2040	05554	1.90521984745572	3.5943203545976	Borken
S1	2040	05558	2.11100974274661	4.03491267169593	Coesfeld
S1	2040	05562	2.0772496880981	3.84974011655379	Recklinghausen
S1	2040	05566	1.82988472472572	3.34994990187392	Steinfurt
S1	2040	05570	1.90245929507763	3.52863689233313	Warendorf
S1	2040	05711	1.57285620032807	2.62776010881162	Bielefeld
S1	2040	05754	1.7878601609268	3.2672826449961	Gütersloh
S1	2040	05758	1.87034732435796	3.36016260162602	Herford
S1	2040	05762	2.28493361226145	4.66828323709506	Höxter
S1	2040	05766	1.9578395587786	3.69370407897052	Lippe
S1	2040	05770	1.93183103370278	3.56751253132832	Minden-Lübbecke
S1	2040	05774	1.7187801582706	2.93498860171935	Paderborn
S1	2040	05911	1.74279818453792	2.92883037588247	Bochum
S1	2040	05913	1.76438641108603	2.96157799321327	Dortmund
S1	2040	05914	1.79567075692817	3.25290973575104	Hagen
S1	2040	05915	1.88847736861086	3.36835441745541	Hamm
S1	2040	05916	1.93264913406029	3.42795380852153	Herne
S1	2040	05954	2.04505263853769	3.72636764980456	Ennepe-Ruhr-Kreis
S1	2040	05958	2.06405663002644	3.90407184742292	Hochsauerlandkreis
S1	2040	05962	2.16166765438634	4.01395321506221	Märkischer Kreis
S1	2040	05966	2.12306054775453	3.92510066301353	Olpe
S1	2040	05970	1.87612897223794	3.34679426896056	Siegen-Wittgenstein
S1	2040	05974	2.07656974353885	3.8644698308841	Soest
S1	2040	05978	2.13679613333911	3.96039106790461	Unna
S1	2040	06411	1.39874944611294	2.10552059941748	Darmstadt
S1	2040	06412	1.2502487232208	1.89558566117663	Frankfurt am Main
S1	2040	06413	1.26439879536426	2.02735710796287	Offenbach am Main
S1	2040	06414	1.59166404419735	2.69983333629888	Wiesbaden
S1	2040	06431	1.95287361080271	3.55199299047828	Bergstraße
S1	2040	06432	1.81062899428187	3.21049210050755	Darmstadt-Dieburg
S1	2040	06433	1.46921889964882	2.50439317499008	Groß-Gerau
S1	2040	06434	1.86785866106738	3.30103128770575	Hochtaunuskreis
S1	2040	06435	1.83463727882	3.30216653417622	Main-Kinzig-Kreis
S1	2040	06436	1.65412060547672	2.87841332083085	Main-Taunus-Kreis
S1	2040	06437	2.29347062953428	4.32516497835316	Odenwaldkreis
S1	2040	06438	1.65981218267311	2.85591790446159	Kreis Offenbach
S1	2040	06439	2.09374668401682	3.84947119827498	Rheingau-Taunus-Kreis
S1	2040	06440	1.86026114837918	3.30551446091994	Wetteraukreis
S1	2040	06531	1.802407181823	3.23270104194496	Gießen
S1	2040	06532	2.00705901525451	3.6708761471488	Lahn-Dill-Kreis
S1	2040	06533	2.1163989013927	3.94549038265479	Limburg-Weilburg
S1	2040	06534	1.69406549331082	2.886582487167	Marburg-Biedenkopf
S1	2040	06535	2.33561440047605	4.5152940693112	Vogelsbergkreis
S1	2040	06611	1.54084449491374	2.48574319352465	Kassel
S1	2040	06631	1.86225429837412	3.31992757686946	Fulda
S1	2040	06632	2.06634804610627	3.88211060053874	Hersfeld-Rotenburg
S1	2040	06633	2.20924975042417	4.09856487941001	Kreis Kassel
S1	2040	06634	2.1786398171598	4.06289597972584	Schwalm-Eder-Kreis
S1	2040	06635	2.32328044266921	4.38760398067793	Waldeck-Frankenberg
S1	2040	06636	2.29652182770993	4.39672358498743	Werra-Meißner-Kreis
S1	2040	07111	1.74098785184696	2.78099805027138	Koblenz
S1	2040	07131	2.25968377507808	4.30986091186927	Ahrweiler
S1	2040	07132	2.05919650790638	3.90792554149408	Altenkirchen (Westerwald)
S1	2040	07133	2.16416377956929	4.02067565072919	Bad Kreuznach
S1	2040	07134	2.25261574232374	4.27248437054139	Birkenfeld
S1	2040	07135	2.5087611948601	5.01389660922735	Cochem-Zell
S1	2040	07137	1.91201419629102	3.43911400285862	Mayen-Koblenz
S1	2040	07138	1.92871136582941	3.60354454168989	Neuwied
S1	2040	07140	2.10440633818103	4.01133683644338	Rhein-Hunsrück-Kreis
S1	2040	07141	2.07725947521866	3.87077058893435	Rhein-Lahn-Kreis
S1	2040	07143	2.06097258916777	3.79293643935005	Westerwaldkreis
S1	2040	07211	1.81870619286501	3.22605649086907	Trier
S1	2040	07231	2.03358585131204	3.78782459403391	Bernkastel-Wittlich
S1	2040	07232	1.72273834220258	3.11148116639818	Eifelkreis-Bitburg-Prüm
S1	2040	07233	2.34090422112706	4.47180816591056	Vulkaneifel
S1	2040	07235	1.98401992321262	3.61027190332326	Trier-Saarburg
S1	2040	07311	1.82914572864322	3.22329271748371	Frankenthal (Pfalz)
S1	2040	07312	1.89636462289745	3.14812868745402	Kaiserslautern
S1	2040	07313	1.74179962165828	2.91918406412634	Landau in der Pfalz
S1	2040	07314	1.38641029592329	2.28610305086969	Ludwigshafen am Rhein
S1	2040	07315	1.39337116287606	2.10027607910041	Mainz
S1	2040	07316	2.19904144347336	4.08850949118275	Neustadt an der Weinstraße
S1	2040	07317	2.38960902097165	4.548874065901	Pirmasens
S1	2040	07318	2.55324803523292	4.86965966690804	Speyer
S1	2040	07319	1.75928186881548	3.04892793809447	Worms
S1	2040	07320	2.22360705889018	3.97851097258122	Zweibrücken
S1	2040	07331	1.93597656988096	3.61984955322312	Alzey-Worms
S1	2040	07332	2.15407112210956	4.08994523348233	Bad Dürkheim
S1	2040	07333	2.33717486290725	4.40611438206595	Donnersbergkreis
S1	2040	07334	1.96659397617016	3.52929499177585	Germersheim
S1	2040	07335	1.88677349675993	3.63587082784791	Kreis Kaiserslautern
S1	2040	07336	2.36853865633845	4.70367813825067	Kusel
S1	2040	07337	2.06419539608776	3.8439020820374	Südliche Weinstraße
S1	2040	07338	1.82370030481662	3.29578688967453	Rhein-Pfalz-Kreis
S1	2040	07339	1.93770866070277	3.60943060498221	Mainz-Bingen
S1	2040	07340	2.46451885720327	4.87836777399948	Südwestpfalz
S1	2040	08111	1.35058580119705	2.03974927823461	Stuttgart
S1	2040	08115	1.51445707724076	2.58665679028973	Böblingen
S1	2040	08116	1.61207961662893	2.73228508485245	Esslingen
S1	2040	08117	1.77684615442408	3.14371356980972	Göppingen
S1	2040	08118	1.57596737348114	2.68452370294772	Ludwigsburg
S1	2040	08119	1.7411214953271	3.06238185255199	Rems-Murr-Kreis
S1	2040	08121	1.40477348884062	2.32912197782221	Heilbronn
S1	2040	08125	1.70458887881997	3.0015091655372	Kreis Heilbronn
S1	2040	08126	1.75843603034568	3.13144743478062	Hohenlohekreis
S1	2040	08127	1.73278746642967	3.08221248952583	Schwäbisch Hall
S1	2040	08128	1.99070507244576	3.68315374829484	Main-Tauber-Kreis
S1	2040	08135	1.7092465701623	2.96292411767791	Heidenheim
S1	2040	08136	1.78748954180816	3.22559636232305	Ostalbkreis
S1	2040	08211	2.08530325543699	3.81608627135927	Baden-Baden
S1	2040	08212	1.62010338205394	2.60262119516714	Karlsruhe
S1	2040	08215	1.87219675575689	3.33221460420962	Kreis Karlsruhe
S1	2040	08216	1.91008669834772	3.4224422182525	Rastatt
S1	2040	08221	1.4093305823017	2.3035344593392	Heidelberg
S1	2040	08222	1.53593332116044	2.40259412960567	Mannheim
S1	2040	08225	2.04560180185739	3.82927111008433	Neckar-Odenwald-Kreis
S1	2040	08226	1.83681447559477	3.28334170779024	Rhein-Neckar-Kreis
S1	2040	08231	1.53928188260085	2.59577049748657	Pforzheim
S1	2040	08235	1.80760950237069	3.30103612433492	Calw
S1	2040	08236	1.83070437587824	3.30030059494608	Enzkreis
S1	2040	08237	2.0074704809786	3.6855875327039	Freudenstadt
S1	2040	08311	1.39014624944602	2.16895381960451	Freiburg im Breisgau
S1	2040	08315	1.86733767900592	3.43483783442286	Breisgau-Hochschwarzwald
S1	2040	08316	1.83605351900683	3.32843857072932	Emmendingen
S1	2040	08317	1.85502844241344	3.31276309788553	Ortenaukreis
S1	2040	08325	1.82540622132773	3.3528588320037	Rottweil
S1	2040	08326	1.7997466330714	3.19918898481839	Schwarzwald-Baar-Kreis
S1	2040	08327	1.60509437299773	2.80789419396245	Tuttlingen
S1	2040	08335	1.72675441316132	2.99342589135182	Konstanz
S1	2040	08336	1.69216743642009	2.96390587809948	Lörrach
S1	2040	08337	1.86974570063139	3.26965503919316	Waldshut
S1	2040	08415	1.71648325235634	3.03587912354856	Reutlingen
S1	2040	08416	1.56660331720802	2.66147140404174	Tübingen
S1	2040	08417	1.91142265753366	3.60230837287863	Zollernalbkreis
S1	2040	08421	1.45037168502058	2.31564278248752	Ulm
S1	2040	08425	1.67853560682046	3.02455246202366	Alb-Donau-Kreis
S1	2040	08426	1.71626350365659	3.04470643955412	Biberach
S1	2040	08435	1.92795774527121	3.47041618755836	Bodenseekreis
S1	2040	08436	1.68994113496692	2.97368784074756	Ravensburg
S1	2040	08437	1.90754686748918	3.59320294579259	Sigmaringen
S1	2040	09161	1.4544340881906	2.32238420372762	Ingolstadt
S1	2040	09162	1.13713962299709	1.72340081293685	München
S1	2040	09163	1.50180485965196	2.45017250093392	Rosenheim
S1	2040	09171	1.90646594274432	3.40051565840775	Altötting
S1	2040	09172	1.99106710434268	3.48278999717612	Berchtesgadener Land
S1	2040	09173	1.79127492664231	3.16911667328831	Bad Tölz-Wolfratshausen
S1	2040	09174	1.64549255651535	2.84423706939343	Dachau
S1	2040	09175	1.51476516586527	2.62134902290397	Ebersberg
S1	2040	09176	1.46165043444333	2.51874838376002	Eichstätt
S1	2040	09177	1.50796491856094	2.57532751091703	Erding
S1	2040	09178	1.45485305538929	2.39321664266126	Freising
S1	2040	09179	1.68012160710385	2.88668479301497	Fürstenfeldbruck
S1	2040	09180	2.09405840433424	3.91559301372454	Garmisch-Partenkirchen
S1	2040	09181	1.74573147861255	3.18781453798279	Landsberg am Lech
S1	2040	09182	1.91123600148766	3.43968466458426	Miesbach
S1	2040	09183	1.74150589038757	3.12099312274158	Mühldorf a.Inn
S1	2040	09184	1.60889198004099	2.70612789301334	Kreis München
S1	2040	09185	1.79618873901982	3.13069959674046	Neuburg-Schrobenhausen
S1	2040	09186	1.67552479099996	2.90682743692906	Pfaffenhofen a.d.Ilm
S1	2040	09187	1.99102023593164	3.6164991427707	Kreis Rosenheim
S1	2040	09188	1.84957194400757	3.31936958798437	Starnberg
S1	2040	09189	1.95530878905289	3.54001563226579	Traunstein
S1	2040	09190	1.79852534703347	3.30630858880162	Weilheim-Schongau
S1	2040	09261	1.72628712093437	2.86175699376595	Landshut
S1	2040	09262	1.78512963627009	2.82960583220067	Passau
S1	2040	09263	1.94958847736626	3.41431188252605	Straubing
S1	2040	09271	1.94157434591491	3.45893775645842	Deggendorf
S1	2040	09272	2.18957755508788	4.10150640941963	Freyung-Grafenau
S1	2040	09273	1.58082959385891	2.790772489042	Kelheim
S1	2040	09274	1.6022783972731	2.81951363882997	Kreis Landshut
S1	2040	09275	1.98538704161932	3.66195251900023	Kreis Passau
S1	2040	09276	2.05715374875767	3.83191316697099	Regen
S1	2040	09277	1.83353418364458	3.3067374593404	Rottal-Inn
S1	2040	09278	1.73260677692928	3.10080181309342	Straubing-Bogen
S1	2040	09279	1.6590006683178	2.89378042926695	Dingolfing-Landau
S1	2040	09361	2.25386450876647	3.97202669348204	Amberg
S1	2040	09362	1.38625853901386	2.08585924890533	Regensburg
S1	2040	09363	2.10273224043716	3.6873778220706	Weiden i.d.OPf.
S1	2040	09371	2.0482234579955	3.89796619069739	Amberg-Sulzbach
S1	2040	09372	2.05126148168946	3.71732620009886	Cham
S1	2040	09373	1.71939273771122	3.10346669515517	Neumarkt i.d.OPf.
S1	2040	09374	1.97345382660265	3.73593943800522	Neustadt a.d.Waldnaab
S1	2040	09375	1.73807388248055	3.12570335358992	Kreis Regensburg
S1	2040	09376	1.81732028876439	3.25353360196609	Schwandorf
S1	2040	09377	2.26509793696835	4.36942034452408	Tirschenreuth
S1	2040	09461	1.83465034888072	3.02612231560985	Bamberg
S1	2040	09462	1.80022189613829	2.82335771886168	Bayreuth
S1	2040	09463	1.94227672488542	3.37392950897276	Coburg
S1	2040	09464	2.17230581890928	3.86086956521739	Hof
S1	2040	09471	1.91663443081212	3.50553998131091	Kreis Bamberg
S1	2040	09472	2.13532484313575	4.05599351041038	Kreis Bayreuth
S1	2040	09473	2.12760510010753	3.92926379497849	Kreis Coburg
S1	2040	09474	1.89404764997792	3.43927408828571	Forchheim
S1	2040	09475	2.5083470944879	4.85149438149858	Kreis Hof
S1	2040	09476	2.26586921561896	4.28703292195139	Kronach
S1	2040	09477	2.43521291834874	4.56612642309923	Kulmbach
S1	2040	09478	2.12411705348133	3.93494719132629	Lichtenfels
S1	2040	09479	2.33637557041945	4.3851930071571	Wunsiedel i.Fichtelgebirge
S1	2040	09561	1.79257662386353	3.18723439713357	Ansbach
S1	2040	09562	1.47733247648537	2.31782768102658	Erlangen
S1	2040	09563	1.66256775747842	2.74730970992556	Fürth
S1	2040	09564	1.65135252344555	2.65926829201756	Nürnberg
S1	2040	09565	2.11826382657158	3.80004236390595	Schwabach
S1	2040	09571	1.81592670894996	3.32610491532425	Kreis Ansbach
S1	2040	09572	1.77720710007369	3.13848770243632	Erlangen-Höchstadt
S1	2040	09573	1.98373529231925	3.77556109725686	Kreis Fürth
S1	2040	09574	1.90916434261186	3.41043141220088	Nürnberger Land
S1	2040	09575	2.0182948992367	3.7240582734081	Neustadt a.d.Aisch-Bad Windsheim
S1	2040	09576	1.89838364731645	3.53577833145541	Roth
S1	2040	09577	1.96836249224304	3.5441946170584	Weißenburg-Gunzenhausen
S1	2040	09661	2.04051852032006	3.47909021168958	Aschaffenburg
S1	2040	09662	2.0904347826087	3.5803645895389	Schweinfurt
S1	2040	09663	1.7352107214696	2.71637412109869	Würzburg
S1	2040	09671	1.90872384681268	3.54791389485894	Kreis Aschaffenburg
S1	2040	09672	2.24676147410272	4.3425941563925	Bad Kissingen
S1	2040	09673	2.17918988920982	4.08012999542985	Rhön-Grabfeld
S1	2040	09674	2.07562471488672	3.93854144124648	Haßberge
S1	2040	09675	1.87097772961497	3.42565597667638	Kitzingen
S1	2040	09676	2.00719964513597	3.68750979470302	Miltenberg
S1	2040	09677	2.21057066616731	4.1978557331579	Main-Spessart
S1	2040	09678	2.06370442059719	3.81485249237029	Kreis Schweinfurt
S1	2040	09679	1.87301331831167	3.36883495965359	Kreis Würzburg
S1	2040	09761	1.51373657402434	2.37486062010009	Augsburg
S1	2040	09762	2.02064281106515	3.63804058208649	Kaufbeuren
S1	2040	09763	1.78489759088268	3.02541431833896	Kempten (Allgäu)
S1	2040	09764	1.71177280480036	3.03527182626439	Memmingen
S1	2040	09771	1.69819774248096	3.05571809375203	Aichach-Friedberg
S1	2040	09772	1.72958396087873	3.0872267251262	Kreis Augsburg
S1	2040	09773	1.86855950258707	3.39918134899448	Dillingen a.d.Donau
S1	2040	09774	1.66339288498114	2.95502381743658	Günzburg
S1	2040	09775	1.58206953203392	2.75255083580577	Neu-Ulm
S1	2040	09776	1.99941516192704	3.67294865481893	Lindau (Bodensee)
S1	2040	09777	1.7952812515122	3.23367907260525	Ostallgäu
S1	2040	09778	1.74004350108753	3.17279420144508	Unterallgäu
S1	2040	09779	1.74589681553652	3.17764671656396	Donau-Ries
S1	2040	09780	1.83898625242519	3.31946370781322	Oberallgäu
S1	2040	10041	1.9561987208476	3.45425507643167	Regionalverband Saarbrücken
S1	2040	10042	2.2279940382255	4.20084719495816	Merzig-Wadern
S1	2040	10043	2.2052661756274	4.09748742071362	Neunkirchen
S1	2040	10044	2.37966435853049	4.53789988881629	Saarlouis
S1	2040	10045	2.19477083182538	4.14514855094477	Saarpfalz-Kreis
S1	2040	10046	2.56709950539504	5.2124334336652	St. Wendel
S1	2040	11000	1.44604564626016	2.2442331857348	Berlin
S1	2040	12051	2.50944966772648	4.343820861678	Brandenburg an der Havel
S1	2040	12052	2.56915876199866	4.73080133555927	Cottbus
S1	2040	12053	2.69433378018617	5.01458340654321	Frankfurt (Oder)
S1	2040	12054	1.7775633820123	2.8416986169818	Potsdam
S1	2040	12060	2.19448159706742	3.85116926019299	Barnim
S1	2040	12061	2.11251534942351	3.82338479693185	Dahme-Spreewald
S1	2040	12062	3.0914880552898	6.49370125974805	Elbe-Elster
S1	2040	12063	2.14569760555039	3.88877530157432	Havelland
S1	2040	12064	2.35228169248017	4.24829861827181	Märkisch-Oderland
S1	2040	12065	2.18185946191395	3.92613473873432	Oberhavel
S1	2040	12066	2.85700107928395	5.56804719421677	Oberspreewald-Lausitz
S1	2040	12067	2.37385813254859	4.60409755169503	Oder-Spree
S1	2040	12068	2.70791976046591	5.15190718637843	Ostprignitz-Ruppin
S1	2040	12069	2.11356137587989	3.83993799370042	Potsdam-Mittelmark
S1	2040	12070	2.86087546096476	5.6952857519094	Prignitz
S1	2040	12071	3.01219335871608	6.2728960706579	Spree-Neiße
S1	2040	12072	2.13321327308882	3.75514209155753	Teltow-Fläming
S1	2040	12073	3.00857074753086	5.94925813591278	Uckermark
S1	2040	13003	1.99537880825042	3.25222388156613	Rostock
S1	2040	13004	2.34851941167525	4.20213799805637	Schwerin
S1	2040	13071	2.85834866257173	5.40974639914569	Mecklenburgische Seenplatte
S1	2040	13072	2.41912325348807	4.46519959058342	Kreis Rostock
S1	2040	13073	2.67344803479517	4.99054091928251	Vorpommern-Rügen
S1	2040	13074	2.40485999581035	4.37689042523448	Nordwestmecklenburg
S1	2040	13075	2.64004415935436	4.85601750547046	Vorpommern-Greifswald
S1	2040	13076	2.40324707220599	4.56999026615671	Ludwigslust-Parchim
S1	2040	14511	2.24037954665261	3.88032842199978	Chemnitz
S1	2040	14521	3.06243737398733	5.93311588792392	Erzgebirgskreis
S1	2040	14522	2.61466433899381	4.89098165984958	Mittelsachsen
S1	2040	14523	3.00751879699248	5.84455555675547	Vogtlandkreis
S1	2040	14524	2.83857729138167	5.38303067297421	Zwickau
S1	2040	14612	1.6644371555564	2.57048682162944	Dresden
S1	2040	14625	2.65183691973187	5.06366348699416	Bautzen
S1	2040	14626	2.88237835249541	5.67185579680459	Görlitz
S1	2040	14627	2.46245975595712	4.54205417586376	Meißen
S1	2040	14628	2.42184568311059	4.3770106947222	Sächsische Schweiz-Osterzgebirge
S1	2040	14713	1.43545663149401	2.12089017591034	Leipzig
S1	2040	14729	2.42295035561374	4.48972232239452	Kreis Leipzig
S1	2040	14730	2.45548188979157	4.54154743381897	Nordsachsen
S1	2040	15001	3.28446891833091	6.57969881872013	Dessau-Roßlau
S1	2040	15002	2.02152092052648	3.28909515108214	Halle (Saale)
S1	2040	15003	2.07718094021869	3.44701986754967	Magdeburg
S1	2040	15081	2.34386976116749	4.54897060573605	Altmarkkreis Salzwedel
S1	2040	15082	3.01019681273279	5.7993177273262	Anhalt-Bitterfeld
S1	2040	15083	2.47527127903868	4.61369414951384	Börde
S1	2040	15084	2.71705750977108	5.20225034409953	Burgenlandkreis
S1	2040	15085	3.12175738137912	6.46922992339552	Harz
S1	2040	15086	2.87577374305527	5.53859225234315	Jerichower Land
S1	2040	15087	2.9930556257518	6.01206066881891	Mansfeld-Südharz
S1	2040	15088	2.42236775946894	4.47333160950612	Saalekreis
S1	2040	15089	2.88236124841124	5.63718720654035	Salzlandkreis
S1	2040	15090	2.96393549286611	6.0176448386488	Stendal
S1	2040	15091	2.78420390437924	5.5675039564988	Wittenberg
S1	2040	16051	1.92726155631597	3.15105093164236	Erfurt
S1	2040	16052	2.87713841368585	5.54762883606201	Gera
S1	2040	16053	1.85539437093717	2.84917720658235	Jena
S1	2040	16054	2.85289439103672	5.49413958444326	Suhl
S1	2040	16055	2.28747862751282	3.905452896497	Weimar
S1	2040	16061	2.46374865735768	4.51933338806338	Eichsfeld
S1	2040	16062	2.61279823225537	4.89359917228265	Nordhausen
S1	2040	16063	2.6451160779519	4.94294988785021	Wartburgkreis
S1	2040	16064	2.54624329698138	4.79998182685536	Unstrut-Hainich-Kreis
S1	2040	16065	2.90415745560864	5.78439031318798	Kyffhäuserkreis
S1	2040	16066	2.6686807653575	5.03669854621186	Schmalkalden-Meiningen
S1	2040	16067	2.33524622077768	4.15706127860899	Gotha
S1	2040	16068	2.45076211680082	4.55225067599809	Sömmerda
S1	2040	16069	2.57068853874379	4.79970984121867	Hildburghausen
S1	2040	16070	2.468197803152	4.40911294231701	Ilm-Kreis
S1	2040	16071	2.42088881203528	4.42542430579196	Weimarer Land
S1	2040	16072	2.73313399364605	5.29675404047263	Sonneberg
S1	2040	16073	3.00195133298011	5.8484390735146	Saalfeld-Rudolstadt
S1	2040	16074	2.41509217745055	4.66235274597644	Saale-Holzland-Kreis
S1	2040	16075	2.79141051471475	5.3952404726244	Saale-Orla-Kreis
S1	2040	16076	2.95565088884744	5.94430818063771	Greiz
S1	2040	16077	3.05549623211398	6.02043883378419	Altenburger Land
S1	2050	01001	1.9954124163139	3.31269349845201	Flensburg
S1	2050	01002	1.9484231892288	3.03829883984611	Kiel
S1	2050	01003	2.4494843069057	4.16614153380805	Lübeck
S1	2050	01004	2.9796328891124	6.113604705154	Neumünster
S1	2050	01051	2.99579441804577	5.81952573782957	Dithmarschen
S1	2050	01053	2.44341200157954	4.44408976848527	Herzogtum Lauenburg
S1	2050	01054	3.21887817315154	6.28423800570802	Nordfriesland
S1	2050	01055	3.43798244264807	6.85063681976071	Ostholstein
S1	2050	01056	2.31449170742812	4.05851147644309	Pinneberg
S1	2050	01057	3.29456264775414	6.51348875469723	Plön
S1	2050	01058	2.99243254175585	5.74600118123933	Rendsburg-Eckernförde
S1	2050	01059	2.96380654519083	5.60598428909775	Schleswig-Flensburg
S1	2050	01060	2.47361275662517	4.4574951330305	Segeberg
S1	2050	01061	2.99817486449057	5.7858407079646	Steinburg
S1	2050	01062	2.47495337283576	4.50916417326978	Stormarn
S1	2050	02000	1.69517546124716	2.64943862602242	Hamburg
S1	2050	03101	2.17340991066374	3.54937374254248	Braunschweig
S1	2050	03102	2.19193115199122	3.90151125732497	Salzgitter
S1	2050	03103	2.06578603652897	3.41001794746288	Wolfsburg
S1	2050	03151	2.36336133613361	4.28932829640722	Gifhorn
S1	2050	03153	3.01171524612889	5.85015575775709	Goslar
S1	2050	03154	2.87808954619125	5.14462903444842	Helmstedt
S1	2050	03155	3.08638089842848	5.95667139096983	Northeim
S1	2050	03157	2.43720732226479	4.41682969167608	Peine
S1	2050	03158	2.72734632744348	4.97893881170559	Wolfenbüttel
S1	2050	03159	2.482569159448	4.59754348774861	Göttingen
S1	2050	03241	1.98042575124301	3.26616051700364	Region Hannover
S1	2050	03251	2.63157894736842	4.95154809737651	Diepholz
S1	2050	03252	2.77807016833599	5.20716345424192	Hameln-Pyrmont
S1	2050	03254	2.54837003182752	4.62504623472287	Hildesheim
S1	2050	03255	3.38804107879835	6.55256905256905	Holzminden
S1	2050	03256	2.94695481335953	5.65681961030798	Nienburg (Weser)
S1	2050	03257	2.94587347451144	5.606129141694	Schaumburg
S1	2050	03351	2.60596663615475	4.77685195753909	Celle
S1	2050	03352	3.04818849159365	5.8669370919408	Cuxhaven
S1	2050	03353	2.39174163058677	4.29680678139147	Harburg
S1	2050	03354	2.98370858502654	6.02715123342665	Lüchow-Dannenberg
S1	2050	03355	2.28804362211811	4.05764446322114	Lüneburg
S1	2050	03356	2.70133312543853	5.08558533766305	Osterholz
S1	2050	03357	2.71906077735542	5.05054452607993	Rotenburg (Wümme)
S1	2050	03358	2.96643564597772	5.97809179179015	Heidekreis
S1	2050	03359	2.43696757611105	4.38384535726614	Stade
S1	2050	03360	3.07164186723157	5.90529931305201	Uelzen
S1	2050	03361	2.46308470192881	4.50419834897979	Verden
S1	2050	03401	2.18477920450987	3.78037413565127	Delmenhorst
S1	2050	03402	2.48582444998866	4.36114758664598	Emden
S1	2050	03403	2.18102629342192	3.51675519764953	Oldenburg
S1	2050	03404	2.00578811593575	3.10580376623813	Osnabrück
S1	2050	03405	2.66126481618145	4.78032680445839	Wilhelmshaven
S1	2050	03451	2.55102439940234	4.79742254391385	Ammerland
S1	2050	03452	2.91252066645111	5.528342307915	Aurich
S1	2050	03453	2.12680978532202	4.30985825497066	Cloppenburg
S1	2050	03454	2.38026957269859	4.4524446722655	Emsland
S1	2050	03455	3.20693630276422	6.18451860085614	Friesland
S1	2050	03456	2.40579733719389	4.44230855872768	Grafschaft Bentheim
S1	2050	03457	2.54140168991337	4.61654621939381	Leer
S1	2050	03458	2.78046968375489	5.46855146124523	Kreis Oldenburg
S1	2050	03459	2.78597452420568	5.51913364413364	Kreis Osnabrück
S1	2050	03460	2.0336977555372	3.88816231310311	Vechta
S1	2050	03461	2.95907194633477	5.56917779632721	Wesermarsch
S1	2050	03462	3.36923207900562	6.6134692513369	Wittmund
S1	2050	04011	1.99780243412343	3.36001718013998	Bremen
S1	2050	04012	2.13392871964277	3.75175110903572	Bremerhaven
S1	2050	05111	1.91356515126028	2.99009559824	Düsseldorf
S1	2050	05112	2.18534615780269	3.7723075557134	Duisburg
S1	2050	05113	2.07841624114506	3.42805978373166	Essen
S1	2050	05114	2.62891630425135	4.59125151129987	Krefeld
S1	2050	05116	2.37541060172694	4.21457775464501	Mönchengladbach
S1	2050	05117	2.57672180520537	4.47082849477436	Mülheim an der Ruhr
S1	2050	05119	2.50077868874095	4.32930897392544	Oberhausen
S1	2050	05120	2.44973374715841	4.34990968407859	Remscheid
S1	2050	05122	2.63760093930463	4.57445040103063	Solingen
S1	2050	05124	1.96577543056494	3.22374937248145	Wuppertal
S1	2050	05154	2.61120269001162	4.8357769655986	Kleve
S1	2050	05158	2.5728292105708	4.62649606251343	Mettmann
S1	2050	05162	2.43345554810002	4.33002041539834	Rhein-Kreis Neuss
S1	2050	05166	2.94971707516148	5.51006795041892	Viersen
S1	2050	05170	2.91365028005038	5.38846465210743	Wesel
S1	2050	05314	2.22533251179195	3.72492709296536	Bonn
S1	2050	05315	1.76084485658325	2.73500353731641	Köln
S1	2050	05316	2.19693197429914	3.78462174452253	Leverkusen
S1	2050	05334	2.07043382154763	3.38974015743368	Städteregion Aachen
S1	2050	05358	2.55175138582369	4.5918074227278	Düren
S1	2050	05362	2.25195683465492	3.9592099549273	Rhein-Erft-Kreis
S1	2050	05366	2.80100289462074	5.2778847908514	Euskirchen
S1	2050	05370	2.78445385453359	5.10090774260178	Heinsberg
S1	2050	05374	2.74566925967463	5.11418489297247	Oberbergischer Kreis
S1	2050	05378	2.72366158292898	4.97878463638712	Rheinisch-Bergischer Kreis
S1	2050	05382	2.51648400017606	4.51996875583061	Rhein-Sieg-Kreis
S1	2050	05512	3.06874051870671	5.51097106658133	Bottrop
S1	2050	05513	2.33253001125658	4.00711221860987	Gelsenkirchen
S1	2050	05515	1.85298094001007	2.77277923426721	Münster
S1	2050	05554	2.6616299232103	5.09078849183318	Borken
S1	2050	05558	2.89780366357206	5.57731842775465	Coesfeld
S1	2050	05562	2.68297168076499	4.92614163923356	Recklinghausen
S1	2050	05566	2.57060413750791	4.74089920616679	Steinfurt
S1	2050	05570	2.65030354461779	4.96928620059209	Warendorf
S1	2050	05711	1.94301791286827	3.2230617558197	Bielefeld
S1	2050	05754	2.46971242564214	4.6020279036986	Gütersloh
S1	2050	05758	2.50760574517017	4.5495897408982	Herford
S1	2050	05762	3.17907721317593	6.48138878321286	Höxter
S1	2050	05766	2.61171670147801	4.87224885948021	Lippe
S1	2050	05770	2.64546638338702	4.84667540947013	Minden-Lübbecke
S1	2050	05774	2.33467043758869	4.02286015335544	Paderborn
S1	2050	05911	2.08962283431922	3.42587717198794	Bochum
S1	2050	05913	2.17382473791929	3.60643840232239	Dortmund
S1	2050	05914	2.21449612934165	3.87756530083869	Hagen
S1	2050	05915	2.37004237942046	4.2042642800737	Hamm
S1	2050	05916	2.28274559193955	3.92940618542732	Herne
S1	2050	05954	2.66962466032609	4.718249526299	Ennepe-Ruhr-Kreis
S1	2050	05958	2.99436453864917	5.6784169489299	Hochsauerlandkreis
S1	2050	05962	2.96838524644834	5.5219519458041	Märkischer Kreis
S1	2050	05966	2.98678225603914	5.5326774299154	Olpe
S1	2050	05970	2.36693672443852	4.16564390603116	Siegen-Wittgenstein
S1	2050	05974	2.83757412849192	5.34429746156596	Soest
S1	2050	05978	2.83378455400399	5.31410916580844	Unna
S1	2050	06411	1.66261798526067	2.49355762592534	Darmstadt
S1	2050	06412	1.63354505852863	2.5234624412969	Frankfurt am Main
S1	2050	06413	1.65924859274774	2.67779332928407	Offenbach am Main
S1	2050	06414	1.86301650774121	3.10619529540481	Wiesbaden
S1	2050	06431	2.50937298495303	4.53638038865312	Bergstraße
S1	2050	06432	2.36098220135401	4.20549102557089	Darmstadt-Dieburg
S1	2050	06433	1.9017824848181	3.25698915967071	Groß-Gerau
S1	2050	06434	2.37946691622474	4.29996398427835	Hochtaunuskreis
S1	2050	06435	2.29258824804142	4.09346887104711	Main-Kinzig-Kreis
S1	2050	06436	2.04344483664919	3.6171789281694	Main-Taunus-Kreis
S1	2050	06437	2.98000072330115	5.61601199536543	Odenwaldkreis
S1	2050	06438	1.97566431581189	3.39509797721544	Kreis Offenbach
S1	2050	06439	2.59814070555759	4.81037666967315	Rheingau-Taunus-Kreis
S1	2050	06440	2.38261004099946	4.25485376818185	Wetteraukreis
S1	2050	06531	2.30951732466143	4.24541105930184	Gießen
S1	2050	06532	2.62508194663356	4.78442139515965	Lahn-Dill-Kreis
S1	2050	06533	2.92174095823645	5.45298516611499	Limburg-Weilburg
S1	2050	06534	2.22835236422193	3.80713437128744	Marburg-Biedenkopf
S1	2050	06535	3.31637107435955	6.51635828942532	Vogelsbergkreis
S1	2050	06611	1.85265172098294	2.95477104042903	Kassel
S1	2050	06631	2.44465379180405	4.397485214621	Fulda
S1	2050	06632	2.61341566655047	4.86331201927532	Hersfeld-Rotenburg
S1	2050	06633	2.8773921943495	5.34284766608995	Kreis Kassel
S1	2050	06634	2.87397820163488	5.35657605728578	Schwalm-Eder-Kreis
S1	2050	06635	3.18247347938767	6.05680935086356	Waldeck-Frankenberg
S1	2050	06636	2.98087252880234	5.63268544228481	Werra-Meißner-Kreis
S1	2050	07111	1.9408795277958	3.08204548310089	Koblenz
S1	2050	07131	2.79529731335682	5.24346358396229	Ahrweiler
S1	2050	07132	2.74825838228389	5.15317581529063	Altenkirchen (Westerwald)
S1	2050	07133	2.79303486059253	5.19126746312799	Bad Kreuznach
S1	2050	07134	2.98809395123307	5.57235421166307	Birkenfeld
S1	2050	07135	3.3659408856632	6.64755494619635	Cochem-Zell
S1	2050	07137	2.51328104588557	4.47619568985967	Mayen-Koblenz
S1	2050	07138	2.50807712028268	4.61159258964777	Neuwied
S1	2050	07140	2.97293030372952	5.8748710072236	Rhein-Hunsrück-Kreis
S1	2050	07141	2.78594738326417	5.20296452353185	Rhein-Lahn-Kreis
S1	2050	07143	2.76326158764581	5.06448407617213	Westerwaldkreis
S1	2050	07211	2.46982260015718	4.685641532508	Trier
S1	2050	07231	2.73298827984318	5.1890202207678	Bernkastel-Wittlich
S1	2050	07232	2.43113511720248	4.4664965144185	Eifelkreis-Bitburg-Prüm
S1	2050	07233	3.32527831133693	6.31026103315827	Vulkaneifel
S1	2050	07235	2.62261749880919	4.90715121847398	Trier-Saarburg
S1	2050	07311	2.20804710500491	3.79260358021778	Frankenthal (Pfalz)
S1	2050	07312	2.25892617821855	3.70819930812648	Kaiserslautern
S1	2050	07313	2.32586888951681	3.82126795299579	Landau in der Pfalz
S1	2050	07314	1.62425076609022	2.66525252371106	Ludwigshafen am Rhein
S1	2050	07315	1.76854440345594	2.70337936646125	Mainz
S1	2050	07316	2.70281666385563	4.80798079807981	Neustadt an der Weinstraße
S1	2050	07317	3.17329075668586	5.86406743940991	Pirmasens
S1	2050	07318	3.31165728294517	6.25318739947432	Speyer
S1	2050	07319	2.38810506259571	4.15151084107212	Worms
S1	2050	07320	2.67329147107236	4.84049012032233	Zweibrücken
S1	2050	07331	2.56435554020834	4.76496020288128	Alzey-Worms
S1	2050	07332	2.88327012220818	5.40861014055114	Bad Dürkheim
S1	2050	07333	3.18602089522347	5.9206649505319	Donnersbergkreis
S1	2050	07334	2.44303100925746	4.45017688679245	Germersheim
S1	2050	07335	2.45219443233878	4.60038286671453	Kreis Kaiserslautern
S1	2050	07336	3.20745351101608	6.20704943471514	Kusel
S1	2050	07337	2.71292202157114	5.09082449644263	Südliche Weinstraße
S1	2050	07338	2.30397263268902	4.15386577321261	Rhein-Pfalz-Kreis
S1	2050	07339	2.53352546759205	4.79881909501086	Mainz-Bingen
S1	2050	07340	3.36895875457987	6.59680876399143	Südwestpfalz
S1	2050	08111	1.72603595235638	2.64299954616183	Stuttgart
S1	2050	08115	1.91846983768457	3.31124179862142	Böblingen
S1	2050	08116	2.03009390442193	3.44730412363407	Esslingen
S1	2050	08117	2.255088424314	3.97700760777684	Göppingen
S1	2050	08118	1.94243388194797	3.30127628455516	Ludwigsburg
S1	2050	08119	2.24040628051419	3.9267688278537	Rems-Murr-Kreis
S1	2050	08121	1.71067191641576	2.82709932591915	Heilbronn
S1	2050	08125	2.23838789708549	3.97385710576212	Kreis Heilbronn
S1	2050	08126	2.32568302190215	4.17097714661902	Hohenlohekreis
S1	2050	08127	2.27188596642762	4.03856952340844	Schwäbisch Hall
S1	2050	08128	2.65942362908086	4.91194186198769	Main-Tauber-Kreis
S1	2050	08135	2.23634724769216	3.87114130069272	Heidenheim
S1	2050	08136	2.31457376816396	4.2023202995519	Ostalbkreis
S1	2050	08211	2.48835134331318	4.52632844433758	Baden-Baden
S1	2050	08212	2.06845365849606	3.32699323376259	Karlsruhe
S1	2050	08215	2.42762167327829	4.33258621817944	Kreis Karlsruhe
S1	2050	08216	2.42560369478346	4.33902134011053	Rastatt
S1	2050	08221	1.7951171530447	3.07492262329909	Heidelberg
S1	2050	08222	1.93055277546591	3.02814981285786	Mannheim
S1	2050	08225	2.84477479215778	5.33704770448715	Neckar-Odenwald-Kreis
S1	2050	08226	2.38651715114357	4.24169358792674	Rhein-Neckar-Kreis
S1	2050	08231	2.01105067137117	3.39415869733781	Pforzheim
S1	2050	08235	2.39649907124642	4.35718374356039	Calw
S1	2050	08236	2.39357372512311	4.30147831890365	Enzkreis
S1	2050	08237	2.67147804324419	4.96144699863083	Freudenstadt
S1	2050	08311	1.68700960551169	2.66833691772166	Freiburg im Breisgau
S1	2050	08315	2.48843375697175	4.6084135380614	Breisgau-Hochschwarzwald
S1	2050	08316	2.45016297621884	4.44292261497129	Emmendingen
S1	2050	08317	2.42492197433823	4.3482406394057	Ortenaukreis
S1	2050	08325	2.4553800086679	4.50373625102982	Rottweil
S1	2050	08326	2.25541123491223	3.99889176209826	Schwarzwald-Baar-Kreis
S1	2050	08327	2.05022831050228	3.59648018674692	Tuttlingen
S1	2050	08335	2.16521903142173	3.72417054314715	Konstanz
S1	2050	08336	2.33076798124498	4.06110397160517	Lörrach
S1	2050	08337	2.39613702623907	4.2737820533654	Waldshut
S1	2050	08415	2.22533998249733	3.93870664380152	Reutlingen
S1	2050	08416	1.93408798187483	3.28569674824342	Tübingen
S1	2050	08417	2.42401240883139	4.58150970465012	Zollernalbkreis
S1	2050	08421	1.80247867148826	2.92795875536089	Ulm
S1	2050	08425	2.20828016446902	4.03023833947896	Alb-Donau-Kreis
S1	2050	08426	2.27011132927738	4.05785073955929	Biberach
S1	2050	08435	2.40511021266691	4.32213039201258	Bodenseekreis
S1	2050	08436	2.15337184286755	3.80004902517622	Ravensburg
S1	2050	08437	2.65683731045525	5.21311089830822	Sigmaringen
S1	2050	09161	1.82024402061402	2.95487250073738	Ingolstadt
S1	2050	09162	1.39474041859201	2.14124781466693	München
S1	2050	09163	1.93977685172738	3.21710438310964	Rosenheim
S1	2050	09171	2.30908368994574	4.10155943891545	Altötting
S1	2050	09172	2.33526526972804	4.09897642971171	Berchtesgadener Land
S1	2050	09173	2.21797379157785	3.97026236773441	Bad Tölz-Wolfratshausen
S1	2050	09174	2.08066078842105	3.60488779270957	Dachau
S1	2050	09175	1.89615843960311	3.33071515922807	Ebersberg
S1	2050	09176	1.94677581417341	3.37128966223132	Eichstätt
S1	2050	09177	2.12025492511111	3.67355681696476	Erding
S1	2050	09178	1.9146761734997	3.23157768061294	Freising
S1	2050	09179	1.97046422442104	3.43490304709141	Fürstenfeldbruck
S1	2050	09180	2.66006839852332	4.98895590858891	Garmisch-Partenkirchen
S1	2050	09181	2.45745136122724	4.44596646913433	Landsberg am Lech
S1	2050	09182	2.3419180278585	4.25086854502792	Miesbach
S1	2050	09183	2.10516393571395	3.75360654360066	Mühldorf a.Inn
S1	2050	09184	1.91082644607606	3.2494201981868	Kreis München
S1	2050	09185	2.23339558492554	3.9250008415525	Neuburg-Schrobenhausen
S1	2050	09186	2.05779925489984	3.60730215444317	Pfaffenhofen a.d.Ilm
S1	2050	09187	2.54182896600567	4.61816841470362	Kreis Rosenheim
S1	2050	09188	2.26525845854949	4.09592027405793	Starnberg
S1	2050	09189	2.45588542870667	4.41720949571347	Traunstein
S1	2050	09190	2.31991258300412	4.22188538610227	Weilheim-Schongau
S1	2050	09261	2.09357184981325	3.44153431031976	Landshut
S1	2050	09262	2.08522771056485	3.28039762395442	Passau
S1	2050	09263	2.43017651109282	4.21509510909144	Straubing
S1	2050	09271	2.51203183172771	4.61648158262031	Deggendorf
S1	2050	09272	2.98918387413963	5.67229303019865	Freyung-Grafenau
S1	2050	09273	2.18131892336383	3.89772250209908	Kelheim
S1	2050	09274	2.15426997245179	3.81739011579091	Kreis Landshut
S1	2050	09275	2.64222558157239	4.88631449804407	Kreis Passau
S1	2050	09276	2.72521927894629	4.98203464364241	Regen
S1	2050	09277	2.46572881881792	4.48144355903783	Rottal-Inn
S1	2050	09278	2.3123175376525	4.14256520383776	Straubing-Bogen
S1	2050	09279	2.0252545671653	3.50745782583208	Dingolfing-Landau
S1	2050	09361	2.79412182712259	5.01991624961699	Amberg
S1	2050	09362	1.90184956843403	2.9765029178374	Regensburg
S1	2050	09363	2.83036377134373	4.86948191905484	Weiden i.d.OPf.
S1	2050	09371	2.81061505991442	5.19693770925298	Amberg-Sulzbach
S1	2050	09372	2.70849455324722	4.92386179176007	Cham
S1	2050	09373	2.24949627167503	4.05063626372171	Neumarkt i.d.OPf.
S1	2050	09374	2.66124561079283	4.94686698424331	Neustadt a.d.Waldnaab
S1	2050	09375	2.2103631419786	3.99053063321802	Kreis Regensburg
S1	2050	09376	2.3223689284988	4.19830394605078	Schwandorf
S1	2050	09377	3.06398043724223	5.97679054535099	Tirschenreuth
S1	2050	09461	2.44052962298025	4.15218968347906	Bamberg
S1	2050	09462	2.20835797120687	3.46755092373283	Bayreuth
S1	2050	09463	2.37018874671162	4.02201707623629	Coburg
S1	2050	09464	2.55217811327537	4.45175954228388	Hof
S1	2050	09471	2.70149792872349	4.90551818460937	Kreis Bamberg
S1	2050	09472	3.01486048252022	5.72640509013786	Kreis Bayreuth
S1	2050	09473	2.92796966543599	5.3500729318608	Kreis Coburg
S1	2050	09474	2.5823903340697	4.7147913408511	Forchheim
S1	2050	09475	3.30810631321167	6.43329925200452	Kreis Hof
S1	2050	09476	3.32259022094059	6.4597246269272	Kronach
S1	2050	09477	3.10217645340345	5.86671270718232	Kulmbach
S1	2050	09478	2.86041606051789	5.34415981517972	Lichtenfels
S1	2050	09479	3.09838027037163	5.70554769969417	Wunsiedel i.Fichtelgebirge
S1	2050	09561	2.29319468944388	4.014138869703	Ansbach
S1	2050	09562	1.93386991516206	3.06171648987464	Erlangen
S1	2050	09563	2.12651592018167	3.5318427572648	Fürth
S1	2050	09564	2.0247613489516	3.28960913711084	Nürnberg
S1	2050	09565	2.47675125005841	4.37023294166151	Schwabach
S1	2050	09571	2.4907469913173	4.58342257442707	Kreis Ansbach
S1	2050	09572	2.34833949432917	4.20926835745585	Erlangen-Höchstadt
S1	2050	09573	2.56092891552318	4.95588640749931	Kreis Fürth
S1	2050	09574	2.51076126185537	4.49043049375436	Nürnberger Land
S1	2050	09575	2.60944712602491	4.86884020922641	Neustadt a.d.Aisch-Bad Windsheim
S1	2050	09576	2.38378392663654	4.39342771788544	Roth
S1	2050	09577	2.46720657009239	4.43310378750615	Weißenburg-Gunzenhausen
S1	2050	09661	2.56181413648762	4.4575678040245	Aschaffenburg
S1	2050	09662	2.63630039178353	4.5919831627284	Schweinfurt
S1	2050	09663	2.068038209625	3.29037169256615	Würzburg
S1	2050	09671	2.71931543536482	4.99142716688848	Kreis Aschaffenburg
S1	2050	09672	3.02478611121027	5.91975035513845	Bad Kissingen
S1	2050	09673	2.94442399705558	5.35759131623741	Rhön-Grabfeld
S1	2050	09674	2.74823555512417	5.13711056969571	Haßberge
S1	2050	09675	2.4850177984049	4.48091649570393	Kitzingen
S1	2050	09676	2.77190859589519	5.14957634445789	Miltenberg
S1	2050	09677	3.1450685074783	6.00115752290099	Main-Spessart
S1	2050	09678	2.76234723765276	5.17502365184484	Kreis Schweinfurt
S1	2050	09679	2.49376031134989	4.4906872516283	Kreis Würzburg
S1	2050	09761	1.88726478361806	2.98837529520742	Augsburg
S1	2050	09762	2.353716700919	4.11372030768188	Kaufbeuren
S1	2050	09763	2.21910796977821	3.71352244223749	Kempten (Allgäu)
S1	2050	09764	2.21675373661174	3.8868258178603	Memmingen
S1	2050	09771	2.23595920405933	4.02208304579367	Aichach-Friedberg
S1	2050	09772	2.19304132551862	3.91277739343303	Kreis Augsburg
S1	2050	09773	2.49562418835752	4.59373505996799	Dillingen a.d.Donau
S1	2050	09774	2.18651479711177	3.89677383375624	Günzburg
S1	2050	09775	1.99160629578442	3.44052543662489	Neu-Ulm
S1	2050	09776	2.72820821725272	5.12965715768859	Lindau (Bodensee)
S1	2050	09777	2.31305051858676	4.17075687784742	Ostallgäu
S1	2050	09778	2.24071938562701	4.09777219392906	Unterallgäu
S1	2050	09779	2.32520951598718	4.25099331588109	Donau-Ries
S1	2050	09780	2.43445935443759	4.43456102682679	Oberallgäu
S1	2050	10041	2.42437352324537	4.1878165293722	Regionalverband Saarbrücken
S1	2050	10042	3.10619320497758	5.90662472074044	Merzig-Wadern
S1	2050	10043	2.86191015182858	5.19151798357406	Neunkirchen
S1	2050	10044	3.07913272734427	5.84791679641278	Saarlouis
S1	2050	10045	2.90299740382346	5.37048416831075	Saarpfalz-Kreis
S1	2050	10046	3.58084069047305	7.22379132746303	St. Wendel
S1	2050	11000	1.75020039459861	2.73480946962179	Berlin
S1	2050	12051	3.16648712618914	5.66719165806767	Brandenburg an der Havel
S1	2050	12052	3.23634204275534	6.23020314844364	Cottbus
S1	2050	12053	3.971640969163	8.31452039002834	Frankfurt (Oder)
S1	2050	12054	2.30523032046348	3.90016907587089	Potsdam
S1	2050	12060	2.9226775430364	5.2780413562443	Barnim
S1	2050	12061	2.86952401071076	5.28324100450957	Dahme-Spreewald
S1	2050	12062	4.73714051105593	10.9080268311349	Elbe-Elster
S1	2050	12063	2.90087876783521	5.38041930466405	Havelland
S1	2050	12064	3.10985711620122	5.74796730974228	Märkisch-Oderland
S1	2050	12065	2.98697789513105	5.49576108572027	Oberhavel
S1	2050	12066	3.99577370089329	8.40658785490553	Oberspreewald-Lausitz
S1	2050	12067	3.40623928693864	7.11513398163929	Oder-Spree
S1	2050	12068	3.7204392435536	7.27007446166231	Ostprignitz-Ruppin
S1	2050	12069	2.93550582186602	5.44945742282421	Potsdam-Mittelmark
S1	2050	12070	4.00628436763551	8.20352184219438	Prignitz
S1	2050	12071	4.63926733026972	10.5032903202088	Spree-Neiße
S1	2050	12072	2.861140650361	5.16066507162543	Teltow-Fläming
S1	2050	12073	4.18805443681066	8.67857629892268	Uckermark
S1	2050	13003	2.41774739180492	4.07206191379222	Rostock
S1	2050	13004	2.90936855420451	5.54180776243814	Schwerin
S1	2050	13071	3.9849641137458	7.90698198451953	Mecklenburgische Seenplatte
S1	2050	13072	3.32250476083791	6.21236398672071	Kreis Rostock
S1	2050	13073	3.7718365900853	7.44430220424497	Vorpommern-Rügen
S1	2050	13074	3.33558167919316	6.4076262166623	Nordwestmecklenburg
S1	2050	13075	3.72952090911654	7.12070636373425	Vorpommern-Greifswald
S1	2050	13076	3.56266685908074	7.14949380377204	Ludwigslust-Parchim
S1	2050	14511	2.5786663188392	4.59494865546337	Chemnitz
S1	2050	14521	3.90707717663994	8.1132014166423	Erzgebirgskreis
S1	2050	14522	3.36823133398712	6.51117988236017	Mittelsachsen
S1	2050	14523	3.82247741602699	7.76270812658507	Vogtlandkreis
S1	2050	14524	3.69471479009078	7.28389475609639	Zwickau
S1	2050	14612	2.02518052788845	3.26089680300304	Dresden
S1	2050	14625	3.66704028625008	7.42118062750144	Bautzen
S1	2050	14626	3.89451909084383	7.97700995789614	Görlitz
S1	2050	14627	3.39237466226358	6.61823506222898	Meißen
S1	2050	14628	3.00967623662942	5.6848063913925	Sächsische Schweiz-Osterzgebirge
S1	2050	14713	1.7073141967592	2.58811330705353	Leipzig
S1	2050	14729	3.27411592277225	6.32290289407962	Kreis Leipzig
S1	2050	14730	3.39639279661601	6.63428025460564	Nordsachsen
S1	2050	15001	4.28393805809879	9.01951451689672	Dessau-Roßlau
S1	2050	15002	2.34784445480668	3.86662728495947	Halle (Saale)
S1	2050	15003	2.53739798683065	4.31745632600602	Magdeburg
S1	2050	15081	3.53619811728453	7.15262997871694	Altmarkkreis Salzwedel
S1	2050	15082	4.28863777916185	8.78087881658529	Anhalt-Bitterfeld
S1	2050	15083	3.32185914218301	6.47106046057706	Börde
S1	2050	15084	3.72145065682707	7.49526922415276	Burgenlandkreis
S1	2050	15085	4.3008152810415	9.83362990860875	Harz
S1	2050	15086	4.13998561791597	8.57629282826133	Jerichower Land
S1	2050	15087	4.0988283375131	8.55204872646733	Mansfeld-Südharz
S1	2050	15088	3.28565177372384	6.24766878030586	Saalekreis
S1	2050	15089	4.01912499550634	8.20234405091616	Salzlandkreis
S1	2050	15090	4.44233226339244	9.53129178924846	Stendal
S1	2050	15091	3.99677740152822	8.38084679548094	Wittenberg
S1	2050	16051	2.40663288327375	4.05369853403294	Erfurt
S1	2050	16052	3.55173668448599	7.0501958387733	Gera
S1	2050	16053	2.32698057147088	3.83676210243575	Jena
S1	2050	16054	4.21950058423854	9.49644492061946	Suhl
S1	2050	16055	2.87207194398038	5.2206499967694	Weimar
S1	2050	16061	3.51015632440375	6.79537493086101	Eichsfeld
S1	2050	16062	3.63073509412354	7.12379748613159	Nordhausen
S1	2050	16063	3.44740066514966	6.79559726726934	Wartburgkreis
S1	2050	16064	3.64130046445159	7.19103660429543	Unstrut-Hainich-Kreis
S1	2050	16065	4.19085631349782	8.71862615587847	Kyffhäuserkreis
S1	2050	16066	3.46031188006931	6.75523309966175	Schmalkalden-Meiningen
S1	2050	16067	3.04778592799023	5.6437694166379	Gotha
S1	2050	16068	3.26293260105803	6.24516926882053	Sömmerda
S1	2050	16069	3.89321169841696	7.92376583660987	Hildburghausen
S1	2050	16070	3.21752715369737	5.98533075006919	Ilm-Kreis
S1	2050	16071	3.00067430883345	5.75916230366492	Weimarer Land
S1	2050	16072	3.96557111609806	8.0419378996486	Sonneberg
S1	2050	16073	3.97708122682845	8.20013898540653	Saalfeld-Rudolstadt
S1	2050	16074	3.13350571584105	6.528442317916	Saale-Holzland-Kreis
S1	2050	16075	3.6499512617784	7.53375659483144	Saale-Orla-Kreis
S1	2050	16076	4.26262740019145	9.05357997129644	Greiz
S1	2050	16077	4.05136979566149	8.36038961038961	Altenburger Land
S1	2060	01001	2.31414651750271	3.88424495729602	Flensburg
S1	2060	01002	2.2356675801069	3.57780865422787	Kiel
S1	2060	01003	2.6245578622259	4.51570891082741	Lübeck
S1	2060	01004	3.20287958115183	6.55101330549086	Neumünster
S1	2060	01051	3.43593837783494	6.82151732774984	Dithmarschen
S1	2060	01053	2.83769952959238	5.17716553104773	Herzogtum Lauenburg
S1	2060	01054	3.90980827274773	7.86630865777889	Nordfriesland
S1	2060	01055	3.89778424712923	8.06123761739354	Ostholstein
S1	2060	01056	2.58631188420262	4.57555151502412	Pinneberg
S1	2060	01057	3.89044539847237	7.96562479551552	Plön
S1	2060	01058	3.44624164848884	6.71209084836339	Rendsburg-Eckernförde
S1	2060	01059	3.38080021384397	6.64652207146952	Schleswig-Flensburg
S1	2060	01060	2.89834190459301	5.34746600320371	Segeberg
S1	2060	01061	3.53944906131155	7.00615378487643	Steinburg
S1	2060	01062	2.76092506998777	4.99376336421953	Stormarn
S1	2060	02000	1.96740243378258	3.12270737451559	Hamburg
S1	2060	03101	2.38053145238396	3.85145232091155	Braunschweig
S1	2060	03102	2.18915683256371	3.92430719967297	Salzgitter
S1	2060	03103	2.26597961688886	3.87100707144599	Wolfsburg
S1	2060	03151	2.69948392219135	4.99839946886078	Gifhorn
S1	2060	03153	3.6661284262052	7.34815176681322	Goslar
S1	2060	03154	2.91063785768778	5.38272077285444	Helmstedt
S1	2060	03155	3.5122091078511	6.98785444346731	Northeim
S1	2060	03157	2.72236839023476	5.00567031768134	Peine
S1	2060	03158	3.04920828521161	5.62715375575165	Wolfenbüttel
S1	2060	03159	2.68548953114251	4.99324887427401	Göttingen
S1	2060	03241	2.19812921615996	3.66919735610163	Region Hannover
S1	2060	03251	2.94225393814392	5.54342173686948	Diepholz
S1	2060	03252	2.95114959537963	5.61544650040225	Hameln-Pyrmont
S1	2060	03254	2.86030759132472	5.27718908736166	Hildesheim
S1	2060	03255	3.96410544026921	8.11592871578174	Holzminden
S1	2060	03256	3.5733369714747	7.07755359394704	Nienburg (Weser)
S1	2060	03257	3.43529896449821	6.65153095661778	Schaumburg
S1	2060	03351	2.94533846710764	5.59074497457617	Celle
S1	2060	03352	3.32077816669203	6.44903085978869	Cuxhaven
S1	2060	03353	2.66920523913945	4.79409220943384	Harburg
S1	2060	03354	3.73487931322816	7.8537099988278	Lüchow-Dannenberg
S1	2060	03355	2.5339648444719	4.49197360415594	Lüneburg
S1	2060	03356	2.79231074118113	5.31046829360219	Osterholz
S1	2060	03357	3.21359354577005	6.0549445883402	Rotenburg (Wümme)
S1	2060	03358	3.46283341765086	7.24809668997499	Heidekreis
S1	2060	03359	2.80412735910418	5.11678693505507	Stade
S1	2060	03360	3.35076400679117	6.5451554706569	Uelzen
S1	2060	03361	2.63877613751901	4.89473684210526	Verden
S1	2060	03401	2.21114188981225	3.85465627884017	Delmenhorst
S1	2060	03402	2.94423109436514	5.27500108182959	Emden
S1	2060	03403	2.37682497157716	3.89931764249638	Oldenburg
S1	2060	03404	2.18710810132932	3.51156651304309	Osnabrück
S1	2060	03405	2.90410602910603	5.34241663678738	Wilhelmshaven
S1	2060	03451	2.86423645320197	5.45711196540125	Ammerland
S1	2060	03452	3.37032417349261	6.53689316756244	Aurich
S1	2060	03453	2.43667582278353	5.05116298615343	Cloppenburg
S1	2060	03454	2.78235711912007	5.41926313251177	Emsland
S1	2060	03455	3.75582364433757	7.67662664060318	Friesland
S1	2060	03456	2.66836721934629	5.140352004111	Grafschaft Bentheim
S1	2060	03457	2.78299388511724	5.17805151175812	Leer
S1	2060	03458	3.36082491455884	6.8115230240317	Kreis Oldenburg
S1	2060	03459	3.2514363347683	6.45400256028696	Kreis Osnabrück
S1	2060	03460	2.17785843920145	4.10417279351698	Vechta
S1	2060	03461	3.23606291750103	6.1478147233919	Wesermarsch
S1	2060	03462	3.76256739893104	7.76406568846565	Wittmund
S1	2060	04011	2.1811293735619	3.74837884131564	Bremen
S1	2060	04012	2.16656459528033	3.79810373675404	Bremerhaven
S1	2060	05111	2.18800671350952	3.4429197786039	Düsseldorf
S1	2060	05112	2.32742080916234	4.06737490620434	Duisburg
S1	2060	05113	2.09892699084923	3.46382596283471	Essen
S1	2060	05114	2.83704727465495	5.09070525886669	Krefeld
S1	2060	05116	2.52878094937707	4.54403763318975	Mönchengladbach
S1	2060	05117	2.69487683240139	4.75332402145287	Mülheim an der Ruhr
S1	2060	05119	2.6083193235348	4.6805926161934	Oberhausen
S1	2060	05120	2.59135994394692	4.58516552699378	Remscheid
S1	2060	05122	2.79568953689961	5.00614182021217	Solingen
S1	2060	05124	2.01920365345811	3.34772286755727	Wuppertal
S1	2060	05154	2.91944138159857	5.49035673767805	Kleve
S1	2060	05158	2.82622412171573	5.12862611581103	Mettmann
S1	2060	05162	2.70836393966249	4.89918732640675	Rhein-Kreis Neuss
S1	2060	05166	3.36371612189419	6.49340897714	Viersen
S1	2060	05170	3.26669236226322	6.26459560792716	Wesel
S1	2060	05314	2.58929651169182	4.40688748661	Bonn
S1	2060	05315	1.93212343575968	3.00499814034534	Köln
S1	2060	05316	2.09773425499232	3.59644881541453	Leverkusen
S1	2060	05334	2.22508375437869	3.66404806330172	Städteregion Aachen
S1	2060	05358	2.72569164735383	5.06171797684713	Düren
S1	2060	05362	2.49613626292866	4.48739619884745	Rhein-Erft-Kreis
S1	2060	05366	3.07250546537839	5.8941764450239	Euskirchen
S1	2060	05370	3.14067249453357	5.98471950103096	Heinsberg
S1	2060	05374	3.02977504162311	5.8328596852492	Oberbergischer Kreis
S1	2060	05378	3.01184274472022	5.6448197892281	Rheinisch-Bergischer Kreis
S1	2060	05382	2.82255257246921	5.17813928475397	Rhein-Sieg-Kreis
S1	2060	05512	3.11006706019355	5.92193294338036	Bottrop
S1	2060	05513	2.47682704832163	4.35187323716939	Gelsenkirchen
S1	2060	05515	2.0440710922945	3.18916818602983	Münster
S1	2060	05554	3.19317253973255	6.33647523900445	Borken
S1	2060	05558	3.32290063576052	6.6613514512849	Coesfeld
S1	2060	05562	2.98769491356549	5.62272642040127	Recklinghausen
S1	2060	05566	2.96409403122876	5.60724344917926	Steinfurt
S1	2060	05570	3.14585993170202	6.11927472716336	Warendorf
S1	2060	05711	2.18383178363557	3.65942334443367	Bielefeld
S1	2060	05754	2.90517489909668	5.50632082828179	Gütersloh
S1	2060	05758	2.94359361351314	5.48102094240838	Herford
S1	2060	05762	3.68367358132494	7.59676945003733	Höxter
S1	2060	05766	2.90630573916693	5.51977397109164	Lippe
S1	2060	05770	2.88726976512649	5.43963539405965	Minden-Lübbecke
S1	2060	05774	2.5791436751603	4.5343284298433	Paderborn
S1	2060	05911	2.16477054266801	3.59344541307553	Bochum
S1	2060	05913	2.29774121157355	3.86032869758286	Dortmund
S1	2060	05914	2.18937266052612	3.87639646263505	Hagen
S1	2060	05915	2.54935507747564	4.55225012458562	Hamm
S1	2060	05916	2.40258455858113	4.17067252666758	Herne
S1	2060	05954	2.90069363599271	5.20213751527276	Ennepe-Ruhr-Kreis
S1	2060	05958	3.3751520338754	6.67453565542738	Hochsauerlandkreis
S1	2060	05962	3.51730693955153	6.86183600476884	Märkischer Kreis
S1	2060	05966	3.55923832519344	6.97584374798339	Olpe
S1	2060	05970	2.55961844197138	4.56548563370351	Siegen-Wittgenstein
S1	2060	05974	3.22237391583681	6.1332579254685	Soest
S1	2060	05978	3.26092231046698	6.25554652252431	Unna
S1	2060	06411	1.86217452513672	2.83244166344242	Darmstadt
S1	2060	06412	1.94119137591028	3.04333995909396	Frankfurt am Main
S1	2060	06413	1.8467866648432	3.06752754309479	Offenbach am Main
S1	2060	06414	2.12963026726257	3.52508021908502	Wiesbaden
S1	2060	06431	2.91201075885529	5.37293825718873	Bergstraße
S1	2060	06432	2.59454598903664	4.68655317819772	Darmstadt-Dieburg
S1	2060	06433	2.14032004101212	3.68955939906577	Groß-Gerau
S1	2060	06434	2.72370797902807	4.88051347233297	Hochtaunuskreis
S1	2060	06435	2.51641964407972	4.51577917208597	Main-Kinzig-Kreis
S1	2060	06436	2.41413212646629	4.25408048032882	Main-Taunus-Kreis
S1	2060	06437	3.37477084476322	6.60659087336931	Odenwaldkreis
S1	2060	06438	2.24463114743572	3.89395120864431	Kreis Offenbach
S1	2060	06439	2.98701925396902	5.56085838452123	Rheingau-Taunus-Kreis
S1	2060	06440	2.69817839705429	4.90698730921041	Wetteraukreis
S1	2060	06531	2.36018502571168	4.08874396598574	Gießen
S1	2060	06532	3.00783689586397	5.62245214984419	Lahn-Dill-Kreis
S1	2060	06533	3.23479021102282	6.16393266427525	Limburg-Weilburg
S1	2060	06534	2.62284374558269	4.57486333222809	Marburg-Biedenkopf
S1	2060	06535	3.890426283561	8.19712805880346	Vogelsbergkreis
S1	2060	06611	2.01277074779408	3.26818205950837	Kassel
S1	2060	06631	2.81965368691679	5.16281759369692	Fulda
S1	2060	06632	2.94265674358837	5.59753936406412	Hersfeld-Rotenburg
S1	2060	06633	3.21320963133139	6.05705124445227	Kreis Kassel
S1	2060	06634	3.22101274287625	6.12218958309795	Schwalm-Eder-Kreis
S1	2060	06635	3.71130884477907	7.44100941562155	Waldeck-Frankenberg
S1	2060	06636	3.44282665658176	6.66527207593546	Werra-Meißner-Kreis
S1	2060	07111	2.12337415851325	3.38537163747746	Koblenz
S1	2060	07131	3.03578326368648	5.90949483901839	Ahrweiler
S1	2060	07132	3.08706681481792	6.00824220662641	Altenkirchen (Westerwald)
S1	2060	07133	3.07098912541339	5.84818186896051	Bad Kreuznach
S1	2060	07134	3.33378346443402	6.55058043117745	Birkenfeld
S1	2060	07135	3.91181833250456	8.29692129978404	Cochem-Zell
S1	2060	07137	2.67031017786088	4.90979608626667	Mayen-Koblenz
S1	2060	07138	2.69993362931651	5.09335796946416	Neuwied
S1	2060	07140	3.46723548583693	7.20797642327926	Rhein-Hunsrück-Kreis
S1	2060	07141	3.07406239465872	5.93359079842163	Rhein-Lahn-Kreis
S1	2060	07143	3.11325527609136	5.95349158633081	Westerwaldkreis
S1	2060	07211	2.59262488013251	4.716741736979	Trier
S1	2060	07231	3.12400452563244	6.14453926758129	Bernkastel-Wittlich
S1	2060	07232	2.84575125468829	5.43157203807023	Eifelkreis-Bitburg-Prüm
S1	2060	07233	3.65424333458505	7.24388201358519	Vulkaneifel
S1	2060	07235	3.06556079833534	5.86027228416158	Trier-Saarburg
S1	2060	07311	2.11468851209754	3.67781054305689	Frankenthal (Pfalz)
S1	2060	07312	2.61716955123296	4.59364551304669	Kaiserslautern
S1	2060	07313	2.19656775486926	3.66874494862025	Landau in der Pfalz
S1	2060	07314	1.85572056676835	3.11237841126496	Ludwigshafen am Rhein
S1	2060	07315	2.00543168043977	3.25577551911794	Mainz
S1	2060	07316	2.91421087098887	5.43367658431357	Neustadt an der Weinstraße
S1	2060	07317	3.14848484848485	5.96440872560276	Pirmasens
S1	2060	07318	3.72697577352327	7.14938427396545	Speyer
S1	2060	07319	2.4200528692072	4.23671547046176	Worms
S1	2060	07320	2.83479000949295	5.21969742631547	Zweibrücken
S1	2060	07331	2.73863895384667	5.24240465416936	Alzey-Worms
S1	2060	07332	3.01368185317377	5.75961747446207	Bad Dürkheim
S1	2060	07333	3.70313986679353	7.1831973718209	Donnersbergkreis
S1	2060	07334	2.68687593323268	5.03344168021003	Germersheim
S1	2060	07335	2.49556527583433	4.83344358848509	Kreis Kaiserslautern
S1	2060	07336	3.43986231836699	7.20971645130359	Kusel
S1	2060	07337	2.96602075683936	5.67524213689618	Südliche Weinstraße
S1	2060	07338	2.44443731759725	4.47584149578371	Rhein-Pfalz-Kreis
S1	2060	07339	2.8940620954025	5.53065145252372	Mainz-Bingen
S1	2060	07340	3.61590243401107	7.42029596822384	Südwestpfalz
S1	2060	08111	2.05975018667055	3.2342469866598	Stuttgart
S1	2060	08115	2.18209515928448	3.83249653167735	Böblingen
S1	2060	08116	2.32810314162994	4.01584876374792	Esslingen
S1	2060	08117	2.49238653799721	4.46874323578905	Göppingen
S1	2060	08118	2.19997981361235	3.78554557243423	Ludwigsburg
S1	2060	08119	2.48383901017055	4.42182193443607	Rems-Murr-Kreis
S1	2060	08121	1.80663152770349	2.9970687351692	Heilbronn
S1	2060	08125	2.57971893528166	4.72388793503126	Kreis Heilbronn
S1	2060	08126	2.55596998396428	4.70436682646838	Hohenlohekreis
S1	2060	08127	2.53173466053339	4.69032318152184	Schwäbisch Hall
S1	2060	08128	2.98107020420331	5.65510903757113	Main-Tauber-Kreis
S1	2060	08135	2.43772562470145	4.39174414175472	Heidenheim
S1	2060	08136	2.67711268954898	4.9042443889956	Ostalbkreis
S1	2060	08211	2.71732047439072	4.88533520780248	Baden-Baden
S1	2060	08212	2.39804814083093	3.91527173861559	Karlsruhe
S1	2060	08215	2.80699592670437	5.16663104776277	Kreis Karlsruhe
S1	2060	08216	2.68750143833567	4.92215094371433	Rastatt
S1	2060	08221	2.07370860432085	3.47616143557698	Heidelberg
S1	2060	08222	2.17851779301339	3.48127681597356	Mannheim
S1	2060	08225	3.18228267062154	6.1525281488216	Neckar-Odenwald-Kreis
S1	2060	08226	2.6196800343917	4.6991834093006	Rhein-Neckar-Kreis
S1	2060	08231	2.15244290377629	3.7292291209527	Pforzheim
S1	2060	08235	2.58726377640146	4.84759762440342	Calw
S1	2060	08236	2.68309075252557	4.95447890710594	Enzkreis
S1	2060	08237	3.17661608116039	6.12286124073288	Freudenstadt
S1	2060	08311	1.97301308404838	3.19674079479058	Freiburg im Breisgau
S1	2060	08315	2.76159360434244	5.23245252434918	Breisgau-Hochschwarzwald
S1	2060	08316	2.59639818804552	4.83063041620236	Emmendingen
S1	2060	08317	2.71508826163922	5.03131432575658	Ortenaukreis
S1	2060	08325	2.74179637767465	5.15171157823255	Rottweil
S1	2060	08326	2.48337820494263	4.52575026159136	Schwarzwald-Baar-Kreis
S1	2060	08327	2.22566955986615	4.03195837978447	Tuttlingen
S1	2060	08335	2.42994081642976	4.270545680837	Konstanz
S1	2060	08336	2.52784822100204	4.5098764043138	Lörrach
S1	2060	08337	2.79218594256909	5.24014345458661	Waldshut
S1	2060	08415	2.51790081103429	4.52233042840802	Reutlingen
S1	2060	08416	2.14567874198792	3.66549399635969	Tübingen
S1	2060	08417	2.49732157909907	4.63389036893517	Zollernalbkreis
S1	2060	08421	2.07805303463876	3.40094334362909	Ulm
S1	2060	08425	2.55932825922827	4.73409073752548	Alb-Donau-Kreis
S1	2060	08426	2.5244751838683	4.6766582150559	Biberach
S1	2060	08435	2.81616133542935	5.19723028097902	Bodenseekreis
S1	2060	08436	2.47142068344956	4.44841167593036	Ravensburg
S1	2060	08437	3.11994621408973	6.22135260974328	Sigmaringen
S1	2060	09161	2.12086597040905	3.50572749015447	Ingolstadt
S1	2060	09162	1.67324041527017	2.59758595035161	München
S1	2060	09163	2.27060905271973	3.81889227134354	Rosenheim
S1	2060	09171	2.54074353583814	4.6095418167593	Altötting
S1	2060	09172	2.74376725035066	5.01281309415558	Berchtesgadener Land
S1	2060	09173	2.53113555749016	4.59125078304448	Bad Tölz-Wolfratshausen
S1	2060	09174	2.35157634000658	4.12548818276829	Dachau
S1	2060	09175	2.14303809066948	3.74875073070468	Ebersberg
S1	2060	09176	2.25507940214853	4.0534690611431	Eichstätt
S1	2060	09177	2.4506767572076	4.2798389169737	Erding
S1	2060	09178	2.37839489375516	4.11735537190083	Freising
S1	2060	09179	2.3025110733673	4.05243028589013	Fürstenfeldbruck
S1	2060	09180	3.00616768688555	5.83509608893289	Garmisch-Partenkirchen
S1	2060	09181	2.64952998918559	4.83594236346244	Landsberg am Lech
S1	2060	09182	2.68048393494645	4.94964292254166	Miesbach
S1	2060	09183	2.45910419440236	4.50386065217696	Mühldorf a.Inn
S1	2060	09184	2.24999086557784	3.81349109689991	Kreis München
S1	2060	09185	2.59868389543961	4.76650620190449	Neuburg-Schrobenhausen
S1	2060	09186	2.32363203961091	4.15726940872841	Pfaffenhofen a.d.Ilm
S1	2060	09187	2.90148599890482	5.41509169816604	Kreis Rosenheim
S1	2060	09188	2.52132960207494	4.46890878296637	Starnberg
S1	2060	09189	2.62416129638432	4.7799299319454	Traunstein
S1	2060	09190	2.65071762954737	5.01715203269834	Weilheim-Schongau
S1	2060	09261	2.33598687522139	3.98043139871025	Landshut
S1	2060	09262	2.40125707486003	3.94456557151091	Passau
S1	2060	09263	2.64071925946853	4.57476823861346	Straubing
S1	2060	09271	2.93809931432821	5.54829860884332	Deggendorf
S1	2060	09272	3.34742947876667	6.56873966679384	Freyung-Grafenau
S1	2060	09273	2.43354923576259	4.38903000373918	Kelheim
S1	2060	09274	2.47085133638752	4.44353335090442	Kreis Landshut
S1	2060	09275	3.02773253709736	5.77879955531091	Kreis Passau
S1	2060	09276	3.01150193289744	5.70902949514446	Regen
S1	2060	09277	2.78885118439693	5.17104459376909	Rottal-Inn
S1	2060	09278	2.72372393042213	5.08798354211822	Straubing-Bogen
S1	2060	09279	2.31504643737549	4.10927938255857	Dingolfing-Landau
S1	2060	09361	3.21382920445554	6.05296343001261	Amberg
S1	2060	09362	2.28248665471665	3.70894949106971	Regensburg
S1	2060	09363	3.10502730367069	5.60491535163329	Weiden i.d.OPf.
S1	2060	09371	3.16809260191243	6.11788716652899	Amberg-Sulzbach
S1	2060	09372	3.16214540946547	5.9759858050957	Cham
S1	2060	09373	2.52646671204507	4.68964219468265	Neumarkt i.d.OPf.
S1	2060	09374	3.19757153358199	6.35930478098435	Neustadt a.d.Waldnaab
S1	2060	09375	2.48521371516839	4.57568925353865	Kreis Regensburg
S1	2060	09376	2.61088258488033	4.79433290282181	Schwandorf
S1	2060	09377	3.50738834467873	7.16830675262979	Tirschenreuth
S1	2060	09461	3.01907522558324	5.50171462650962	Bamberg
S1	2060	09462	2.70349466817852	4.458076850354	Bayreuth
S1	2060	09463	2.64140875133404	4.66475050652594	Coburg
S1	2060	09464	2.50079138968028	4.41587479038569	Hof
S1	2060	09471	3.10953535487728	5.85998623020592	Kreis Bamberg
S1	2060	09472	3.35334945020666	6.64588753509698	Kreis Bayreuth
S1	2060	09473	3.36992351265721	6.55788752568973	Kreis Coburg
S1	2060	09474	2.96402055968018	5.55010961199137	Forchheim
S1	2060	09475	3.85189269843329	7.89666179013167	Kreis Hof
S1	2060	09476	4.09328156737716	8.26283282296154	Kronach
S1	2060	09477	3.59986447569033	7.03729767769177	Kulmbach
S1	2060	09478	3.23451764373955	6.16217461414421	Lichtenfels
S1	2060	09479	3.31070303873052	6.40655296585018	Wunsiedel i.Fichtelgebirge
S1	2060	09561	2.40735541830432	4.17156524911826	Ansbach
S1	2060	09562	2.25553417453766	3.66332263721058	Erlangen
S1	2060	09563	2.41065977511573	4.04990938240625	Fürth
S1	2060	09564	2.37961288363039	4.00661328002418	Nürnberg
S1	2060	09565	2.87230575857735	5.01727993494613	Schwabach
S1	2060	09571	2.78255602665051	5.27149217423234	Kreis Ansbach
S1	2060	09572	2.65535653425228	4.86782183716539	Erlangen-Höchstadt
S1	2060	09573	2.85974817142968	5.54156171284635	Kreis Fürth
S1	2060	09574	2.70291843965099	4.91970003464577	Nürnberger Land
S1	2060	09575	2.87484047000836	5.51580013931987	Neustadt a.d.Aisch-Bad Windsheim
S1	2060	09576	2.84364536990322	5.37830288519926	Roth
S1	2060	09577	2.91940248525947	5.48440729756448	Weißenburg-Gunzenhausen
S1	2060	09661	2.94726297336128	5.15219244683057	Aschaffenburg
S1	2060	09662	3.38673441535264	6.44323719741152	Schweinfurt
S1	2060	09663	2.68596154191429	4.65275401984263	Würzburg
S1	2060	09671	3.08990763012197	5.80543373622847	Kreis Aschaffenburg
S1	2060	09672	3.46482908133638	7.087986061614	Bad Kissingen
S1	2060	09673	3.46963179781899	6.76597521926772	Rhön-Grabfeld
S1	2060	09674	3.10466314866383	5.93808851224105	Haßberge
S1	2060	09675	2.82145189885229	5.3592396481822	Kitzingen
S1	2060	09676	3.27640040528525	6.21214200301884	Miltenberg
S1	2060	09677	3.75271936185642	7.5615517619268	Main-Spessart
S1	2060	09678	2.90855959551365	5.49149582233513	Kreis Schweinfurt
S1	2060	09679	2.71027899496894	5.06961405251756	Kreis Würzburg
S1	2060	09761	2.21625440254219	3.63464498427357	Augsburg
S1	2060	09762	2.42002998267235	4.32077308120133	Kaufbeuren
S1	2060	09763	2.34879410802757	4.02649721737686	Kempten (Allgäu)
S1	2060	09764	2.33379093939988	4.03444534852183	Memmingen
S1	2060	09771	2.52159223045364	4.62700787718568	Aichach-Friedberg
S1	2060	09772	2.4949314163071	4.56441401048885	Kreis Augsburg
S1	2060	09773	2.69389756883626	5.09518971686029	Dillingen a.d.Donau
S1	2060	09774	2.41304799181809	4.42807552281771	Günzburg
S1	2060	09775	2.23269090655036	3.93654369000378	Neu-Ulm
S1	2060	09776	3.15143906999856	6.15141150645771	Lindau (Bodensee)
S1	2060	09777	2.66160494778351	4.89085667215816	Ostallgäu
S1	2060	09778	2.53862735888821	4.77360477360477	Unterallgäu
S1	2060	09779	2.72811965874663	5.10473000796113	Donau-Ries
S1	2060	09780	2.78865789561782	5.2452616333984	Oberallgäu
S1	2060	10041	2.533801840696	4.46084918832943	Regionalverband Saarbrücken
S1	2060	10042	3.42203824167159	6.82998478728427	Merzig-Wadern
S1	2060	10043	2.8989810092356	5.4354957355017	Neunkirchen
S1	2060	10044	3.18612304729603	6.15320566194838	Saarlouis
S1	2060	10045	2.99516635633546	5.64206125666507	Saarpfalz-Kreis
S1	2060	10046	4.07366705824397	8.48393970483782	St. Wendel
S1	2060	11000	2.04147221118929	3.28158434975064	Berlin
S1	2060	12051	3.58155549554415	6.64578766050736	Brandenburg an der Havel
S1	2060	12052	3.4723866564524	6.74969541085691	Cottbus
S1	2060	12053	4.82554908899482	11.2206732403944	Frankfurt (Oder)
S1	2060	12054	2.76470321498209	4.83125856781749	Potsdam
S1	2060	12060	3.12941138292291	5.9513891031773	Barnim
S1	2060	12061	3.18664373406085	6.18268434134217	Dahme-Spreewald
S1	2060	12062	6.23060188542422	20.945880058508	Elbe-Elster
S1	2060	12063	3.29255083452316	6.35595737350457	Havelland
S1	2060	12064	3.42731163910365	6.85710775279518	Märkisch-Oderland
S1	2060	12065	3.24602344950112	6.17092741183057	Oberhavel
S1	2060	12066	4.82422931314224	12.3806351321341	Oberspreewald-Lausitz
S1	2060	12067	3.60934812266445	7.73091093888959	Oder-Spree
S1	2060	12068	4.42528735632184	9.58087753765553	Ostprignitz-Ruppin
S1	2060	12069	3.22083721293015	6.15635482668655	Potsdam-Mittelmark
S1	2060	12070	4.59866433051472	10.5720957384705	Prignitz
S1	2060	12071	5.79612088407758	17.3145590514047	Spree-Neiße
S1	2060	12072	3.21694805386134	6.16056516047488	Teltow-Fläming
S1	2060	12073	5.01142035360799	12.3725981620718	Uckermark
S1	2060	13003	2.6853535326764	4.59805585557784	Rostock
S1	2060	13004	3.22071209800919	6.15525322967875	Schwerin
S1	2060	13071	4.60056457304164	10.419730196279	Mecklenburgische Seenplatte
S1	2060	13072	3.68322422359483	7.58412347841539	Kreis Rostock
S1	2060	13073	4.16986969157214	8.96930915348112	Vorpommern-Rügen
S1	2060	13074	3.7915515632718	7.8493381559263	Nordwestmecklenburg
S1	2060	13075	4.28724834027839	9.33790323766935	Vorpommern-Greifswald
S1	2060	13076	4.20817552383419	9.287987885905	Ludwigslust-Parchim
S1	2060	14511	2.77509780214859	4.92017437496391	Chemnitz
S1	2060	14521	4.56949565424613	10.9311163895487	Erzgebirgskreis
S1	2060	14522	3.78806427917886	8.10315360017642	Mittelsachsen
S1	2060	14523	4.49543136957948	10.0917951042611	Vogtlandkreis
S1	2060	14524	4.46014877152602	9.76176107889697	Zwickau
S1	2060	14612	2.45193152990229	4.03316600561891	Dresden
S1	2060	14625	4.2484473721395	9.71130627374379	Bautzen
S1	2060	14626	4.68085106382979	11.2366780615323	Görlitz
S1	2060	14627	3.85405284429758	8.05552880315892	Meißen
S1	2060	14628	3.45856638641667	6.95718834768251	Sächsische Schweiz-Osterzgebirge
S1	2060	14713	2.0182886202781	3.10563258543699	Leipzig
S1	2060	14729	3.62058868679747	7.66628543911395	Kreis Leipzig
S1	2060	14730	4.05101877105728	8.85514387416928	Nordsachsen
S1	2060	15001	4.80699375211895	11.0437298319795	Dessau-Roßlau
S1	2060	15002	2.60072665526326	4.33876981399321	Halle (Saale)
S1	2060	15003	2.74216692009509	4.85699112358698	Magdeburg
S1	2060	15081	4.34500498227238	10.1318491300119	Altmarkkreis Salzwedel
S1	2060	15082	5.2820582194729	13.6388174399035	Anhalt-Bitterfeld
S1	2060	15083	3.973137740522	8.41860934503986	Börde
S1	2060	15084	4.41453116508507	10.0592984210902	Burgenlandkreis
S1	2060	15085	5.04928681316594	12.3430136731899	Harz
S1	2060	15086	5.1212593050786	12.380755942866	Jerichower Land
S1	2060	15087	4.84674195132216	11.7617021276596	Mansfeld-Südharz
S1	2060	15088	3.78846521624304	8.23811315523695	Saalekreis
S1	2060	15089	4.83736250808776	11.5427801482147	Salzlandkreis
S1	2060	15090	5.58090254502995	15.1121260026934	Stendal
S1	2060	15091	4.53938584779706	10.8511996395449	Wittenberg
S1	2060	16051	2.8790108919635	5.02879473467709	Erfurt
S1	2060	16052	3.72429488742583	7.63513963873892	Gera
S1	2060	16053	2.86397620387491	5.07261853908586	Jena
S1	2060	16054	4.04103201740752	8.66171711403008	Suhl
S1	2060	16055	3.57163837161487	6.72789642580502	Weimar
S1	2060	16061	4.30175199863922	9.95434149413524	Eichsfeld
S1	2060	16062	4.25522751254388	9.23580275765366	Nordhausen
S1	2060	16063	3.89791278343336	8.08978255786766	Wartburgkreis
S1	2060	16064	4.1903965724437	9.54496766771135	Unstrut-Hainich-Kreis
S1	2060	16065	4.66662811542243	10.9848227046893	Kyffhäuserkreis
S1	2060	16066	4.0647976567637	8.6707044947402	Schmalkalden-Meiningen
S1	2060	16067	3.46185482212626	6.78611738148984	Gotha
S1	2060	16068	3.87359591187389	8.04304304304304	Sömmerda
S1	2060	16069	4.76092544987146	11.4812365680278	Hildburghausen
S1	2060	16070	3.58235468271983	7.30382293762576	Ilm-Kreis
S1	2060	16071	3.57311754505806	7.2753209700428	Weimarer Land
S1	2060	16072	4.8645071147553	11.4377107287974	Sonneberg
S1	2060	16073	4.57831325301205	10.5861972094765	Saalfeld-Rudolstadt
S1	2060	16074	3.17688968484164	6.36356546829915	Saale-Holzland-Kreis
S1	2060	16075	4.4681815606052	10.5612108223949	Saale-Orla-Kreis
S1	2060	16076	4.99390683677784	12.8883183568678	Greiz
[truncated: 8,001 more rows]
